# Supplementary material for: Label-Free Proteomics Revealed Oxidative Stress and Inflammation as Factors That Enhance Chemoresistance in Luminal Breast Cancer
Source: Oxid Med Cell Longev. 2019 Aug 8;2019:5357649. doi: 10.1155/2019/5357649 (PMC6702830; doi:10.1155/2019/5357649)
Supplement: Supplementary Materials — Supplementary Figure 1: interaction networks among the altered proteins in chemoresistant breast cancer identified by Ingenuity Pathway Analysis (IPA) software. Red arrows indicate upregulated proteins and green arrows indicate downregulated proteins in our data. Supplementary Figure 2: histogram from the top canonical pathways among the altered proteins in chemoresistant breast cancer generated using Ingenuity Pathway Analysis (IPA) software. p value is indicated on the left side of the histogram. Supplementary Figure 3: in silico analysis obtained with Ingenuity Pathway Analysis (IPA) software showed upregulated proteins in the chemoresistant breast cancer group identified in the complement system cascade pathway. Pink-shaded proteins were upregulated in chemoresistant patients. Supplementary Figure 4: Supplementary Figure Y: coagulation system pathway identified with Ingenuity Pathway Analysis (IPA) software. Shaded notes represented altered proteins presented in chemoresistant breast cancer. Pink-shaded objects indicate upregulated proteins, and green-shaded objects indicate downregulated proteins. Supplementary Figure 5: production of nitric oxide and reactive oxygen species signaling pathway identified using Ingenuity Pathway Analysis (IPA) software. Pink-shaded target indicates upregulated proteins and green-shaded target indicates downregulated proteins presented in chemoresistant breast cancer. Supplementary Figure 6: actin cytoskeleton signaling pathway identified using Ingenuity Pathway Analysis (IPA) software. Pink-shaded target indicates upregulated proteins and green-shaded target indicates downregulated proteins presented in chemoresistant breast cancer. [file 5357649.f1.zip › 20130829_RQTBREAST_1_2D58MIN_01_IA_final_protein.xls]

## Sheet: 20130829_RQTBREAST_1_2D58MIN_01
protein.key	protein.Entry	protein.Accession	protein.Description	protein.dataBaseType	protein.score	protein.falsePositiveRate	protein.avgMass	protein.MatchedProducts	protein.matchedPeptides	protein.digestPeps	protein.seqCover(%)	protein.MatchedPeptideIntenSum	protein.top3MatchedPeptideIntenSum	protein.MatchedProductIntenSum	protein.fmolOnColumn	protein.ngramOnColumn	protein.AutoCurate	protein.Key_ForHomologs
8217	P01834	IGKC_HUMAN	Ig kappa chain C region OS Homo sapiens GN IGKC PE 1 SV 1	Regular	95769	0	11779.9	113	5	7	80.19	2635588	2100791	967643	617.857	7.2783	Green
659	P02768	ALBU_HUMAN	Serum albumin OS Homo sapiens GN ALB PE 1 SV 2	Regular	94936.2	0	71362.7	966	50	55	77.18	38361920	9038812	11805190	2658.38	189.709	Green
9391	P0CG05	LAC2_HUMAN	Ig lambda 2 chain C regions OS Homo sapiens GN IGLC2 PE 1 SV 1	Regular	86869.6	0	11464.7	89	5	7	72.64	1054632	803203	409010	236.227	2.7083	Green	9390
8210	P01857	IGHG1_HUMAN	Ig gamma 1 chain C region OS Homo sapiens GN IGHG1 PE 1 SV 1	Regular	76974.2	0	36619.2	240	16	21	78.79	5199516	2251855	1737513	662.286	24.2524	Green	8212 8211 8213
9390	P0CG04	LAC1_HUMAN	Ig lambda 1 chain C regions OS Homo sapiens GN IGLC1 PE 1 SV 1	Regular	74572.7	0	11518.8	76	5	7	72.64	870137	192138	315924	56.5092	0.6509	Green	9391
7557	P68871	HBB_HUMAN	Hemoglobin subunit beta OS Homo sapiens GN HBB PE 1 SV 2	Regular	54067.1	0	16112.5	167	11	13	82.99	992075	474889	356070	139.668	2.2504	Green
962	P02647	APOA1_HUMAN	Apolipoprotein A I OS Homo sapiens GN APOA1 PE 1 SV 1	Regular	48688.2	0	30777.9	281	23	32	76.03	2456344	876806	871243	257.875	7.9368	Green
8213	P01861	IGHG4_HUMAN	Ig gamma 4 chain C region OS Homo sapiens GN IGHG4 PE 1 SV 1	Regular	41966.1	0	36453.8	141	10	20	49.54	2098914	199717	708628	58.7382	2.1412	Green	8212 8211 8210
18012	P02787	TRFE_HUMAN	Serotransferrin OS Homo sapiens GN TF PE 1 SV 3	Regular	31367.5	0	79345.1	475	42	76	63.04	2965752	503508	899917	148.085	11.7498	Green
8211	P01859	IGHG2_HUMAN	Ig gamma 2 chain C region OS Homo sapiens GN IGHG2 PE 1 SV 2	Regular	30684.8	0	36528	160	14	20	59.2	2422131	482702	745125	141.966	5.1857	Green	8212 8213 8210
7846	P00738	HPT_HUMAN	Haptoglobin OS Homo sapiens GN HP PE 1 SV 1	Regular	30571.2	0	45889.7	286	23	28	53.94	2561910	913797	849128	268.754	12.333	Green
8206	P01876	IGHA1_HUMAN	Ig alpha 1 chain C region OS Homo sapiens GN IGHA1 PE 1 SV 2	Regular	30389.1	0	38510.1	180	13	23	52.41	1098833	432062	378076	127.072	4.8936	Green	8207
8212	P01860	IGHG3_HUMAN	Ig gamma 3 chain C region OS Homo sapiens GN IGHG3 PE 1 SV 2	Regular	26240	0	42313.5	143	12	24	41.38	2357088	198648	777548	58.4238	2.4721	Green	8211 8213 8210
152	P02763	A1AG1_HUMAN	Alpha 1 acid glycoprotein 1 OS Homo sapiens GN ORM1 PE 1 SV 1	Regular	25937.3	0	23739.7	107	7	17	40.8	788556	508762	262772	149.63	3.5522	Green	153
9360	P01622	KV304_HUMAN	Ig kappa chain V III region Ti OS Homo sapiens PE 1 SV 1	Regular	21456.4	0	11902.2	38	3	6	39.45	128190	105356	62025	30.9859	0.3688	Green	9359
155	P01009	A1AT_HUMAN	Alpha 1 antitrypsin OS Homo sapiens GN SERPINA1 PE 1 SV 3	Regular	20477.8	0	46907.7	223	21	34	55.5	1697682	706824	449628	207.882	9.7513	Green
9359	P01621	KV303_HUMAN	Ig kappa chain V III region NG9 Fragment OS Homo sapiens PE 1 SV 1	Regular	19274.7	0	10842.9	31	3	6	31	94399	43128.1	49078	12.6843	0.1375	Green	9360
7556	P69905	HBA_HUMAN	Hemoglobin subunit alpha OS Homo sapiens GN HBA1 PE 1 SV 2	Regular	19158.9	0	15314.6	82	6	9	54.93	535158	491857	113442	144.659	2.2154	Green
0	P00330	ADH1_YEAST	Alcohol dehydrogenase 1 OS Saccharomyces cerevisiae strain ATCC 204508 S288c GN ADH1 PE 1 SV 5	Regular	15816.4	0	37305.4	144	17	25	55.46	1257527	680025	481514	200	7.4611	Green
7637	P02790	HEMO_HUMAN	Hemopexin OS Homo sapiens GN HPX PE 1 SV 2	Regular	15354.5	0	52417.8	125	14	34	38.31	996643	486744	282388	143.155	7.5039	Green
963	P02652	APOA2_HUMAN	Apolipoprotein A II OS Homo sapiens GN APOA2 PE 1 SV 1	Regular	13562.7	0	11289.1	71	10	11	74	300675	214491	117596	63.0833	0.7122	Green
3578	P01024	CO3_HUMAN	Complement C3 OS Homo sapiens GN C3 PE 1 SV 2	Regular	12887.4	0	188688	633	74	136	51.23	2322983	258330	805201	75.9766	14.3359	Green
8207	P01877	IGHA2_HUMAN	Ig alpha 2 chain C region OS Homo sapiens GN IGHA2 PE 1 SV 3	Regular	12218	0	37324.7	126	12	22	59.12	608888	55141.3	223271	16.2174	0.6053	Green	8206
7952	P01766	HV305_HUMAN	Ig heavy chain V III region BRO OS Homo sapiens PE 1 SV 1	Regular	9592.64	0	13340.8	27	2	6	25	119753	176697	50033	51.9678	0.6933	Green
167	P01023	A2MG_HUMAN	Alpha 2 macroglobulin OS Homo sapiens GN A2M PE 1 SV 3	Regular	9538.95	0	164717	403	46	95	42.2	1950663	301954	592912	88.8067	14.628	Green	35176
184	P01011	AACT_HUMAN	Alpha 1 antichymotrypsin OS Homo sapiens GN SERPINA3 PE 1 SV 2	Regular	9010.89	0	47822.1	92	11	31	31.21	329727	147992	88573	43.5255	2.0815	Green
18888	P02774	VTDB_HUMAN	Vitamin D binding protein OS Homo sapiens GN GC PE 1 SV 1	Regular	7110.68	0	54560.5	105	16	45	41.14	271920	129269	115994	38.0189	2.0743	Green
8214	P01871	IGHM_HUMAN	Ig mu chain C region OS Homo sapiens GN IGHM PE 1 SV 3	Regular	7089.66	0	49991	128	13	38	34.96	527988	160781	138121	47.2868	2.3639	Green
153	P19652	A1AG2_HUMAN	Alpha 1 acid glycoprotein 2 OS Homo sapiens GN ORM2 PE 1 SV 2	Regular	7074.01	0	23887.8	54	7	19	39.8	260424	92722.4	80295	27.2703	0.6514	Green	152
9340	P01607	KV115_HUMAN	Ig kappa chain V I region Rei OS Homo sapiens PE 1 SV 1	Regular	6987.01	0	12016.3	14	1	5	16.67	61212	183636	18051	54.0086	0.649	Green
6247	P02765	FETUA_HUMAN	Alpha 2 HS glycoprotein OS Homo sapiens GN AHSG PE 1 SV 1	Regular	5078.37	0	40123.1	65	6	18	28.34	192377	124437	62659	36.5978	1.4684	Green
7951	P01765	HV304_HUMAN	Ig heavy chain V III region TIL OS Homo sapiens PE 1 SV 1	Regular	4478.5	0	11726.2	15	2	6	26.09	23832	35748	12161	10.5137	0.1233	Green
9371	P01625	KV402_HUMAN	Ig kappa chain V IV region Len OS Homo sapiens PE 1 SV 2	Regular	4031.8	0	12754.1	14	2	7	28.95	44849	67273.5	12110	19.7856	0.2523	Green
2864	P00450	CERU_HUMAN	Ceruloplasmin OS Homo sapiens GN CP PE 1 SV 1	Regular	3819.73	0	123061	131	19	80	27.51	463743	127451	111949	37.4842	4.6128	Green
3585	P0C0L4	CO4A_HUMAN	Complement C4 A OS Homo sapiens GN C4A PE 1 SV 1	Regular	2999.06	0	194368	272	45	118	32.97	705270	105052	208233	30.8965	6.0053	Green
976	P02749	APOH_HUMAN	Beta 2 glycoprotein 1 OS Homo sapiens GN APOH PE 1 SV 3	Regular	2652.59	0	39609.8	39	6	22	29.86	140776	98451	21927	28.9551	1.1469	Green
19442	P25311	ZA2G_HUMAN	Zinc alpha 2 glycoprotein OS Homo sapiens GN AZGP1 PE 1 SV 2	Regular	2588.81	0	34486.9	28	6	27	28.19	39049	30960	13910	9.1055	0.314	Green
6081	Q6P587	FAHD1_HUMAN	Acylpyruvase FAHD1 mitochondrial OS Homo sapiens GN FAHD1 PE 1 SV 2	Regular	2123.16	0	25128.1	11	2	19	11.61	439681	659522	97563	193.97	4.8741	Green
156	P04217	A1BG_HUMAN	Alpha 1B glycoprotein OS Homo sapiens GN A1BG PE 1 SV 4	Regular	2120.46	0	54823.8	63	12	26	35.56	201432	94193	52678	27.7028	1.5188	Green
9160	P01042	KNG1_HUMAN	Kininogen 1 OS Homo sapiens GN KNG1 PE 1 SV 2	Regular	1851.21	0	73041	52	12	61	18.79	202470	85176	55800	25.0508	1.8297	Green
2914	P08603	CFAH_HUMAN	Complement factor H OS Homo sapiens GN CFH PE 1 SV 4	Regular	1782.35	0	143773	129	30	96	32.33	290469	53567	93009	15.7544	2.2651	Green
18894	P04004	VTNC_HUMAN	Vitronectin OS Homo sapiens GN VTN PE 1 SV 1	Regular	1730.19	0	55104	58	10	28	20.71	152858	88854	43305	26.1326	1.44	Green
1886	P04003	C4BPA_HUMAN	C4b binding protein alpha chain OS Homo sapiens GN C4BPA PE 1 SV 2	Regular	1718.82	0	69086.2	71	13	45	27.81	179096	61241	40445	18.0114	1.2443	Green
8074	P05155	IC1_HUMAN	Plasma protease C1 inhibitor OS Homo sapiens GN SERPING1 PE 1 SV 2	Regular	1702.89	0	55382.4	44	10	29	22.2	145550	80819	33648	23.7694	1.3164	Green
974	P02649	APOE_HUMAN	Apolipoprotein E OS Homo sapiens GN APOE PE 1 SV 1	Regular	1588.79	0	36268.2	23	7	30	26.18	39587	25446	13822	7.4838	0.2714	Green
9354	P01617	KV204_HUMAN	Ig kappa chain V II region TEW OS Homo sapiens PE 1 SV 1	Regular	1496.48	0	12172.7	9	1	5	21.24	15162	45486	8683	13.3777	0.1628	Green
9331	P01598	KV106_HUMAN	Ig kappa chain V I region EU OS Homo sapiens PE 1 SV 1	Regular	1475.94	0	11902.3	11	2	5	26.85	35839	53758.5	13279	15.8107	0.1882	Green
970	P02655	APOC2_HUMAN	Apolipoprotein C II OS Homo sapiens GN APOC2 PE 1 SV 1	Regular	1449.95	0	11283.9	12	2	7	19.8	28427	42640.5	6563	12.5409	0.1415	Green
3416	P10909	CLUS_HUMAN	Clusterin OS Homo sapiens GN CLU PE 1 SV 1	Regular	1163.12	0	53065	32	8	36	20.49	72577	46870	19991	13.7848	0.7315	Green
2912	P00751	CFAB_HUMAN	Complement factor B OS Homo sapiens GN CFB PE 1 SV 2	Regular	967.286	0	86901.6	59	14	64	22.64	161141	50837	51096	14.9515	1.2993	Green
702	P02760	AMBP_HUMAN	Protein AMBP OS Homo sapiens GN AMBP PE 1 SV 1	Regular	853.496	0	39912	27	6	26	31.53	47939	34465	23379	10.1364	0.4046	Green
9365	P04433	KV309_HUMAN	Ig kappa chain V III region VG Fragment OS Homo sapiens PE 1 SV 1	Regular	851.306	0	12689.2	7	2	6	26.09	32497	48745.5	3803	14.3364	0.1819	Green
13319	P00747	PLMN_HUMAN	Plasminogen OS Homo sapiens GN PLG PE 1 SV 2	Regular	845.249	0	93306.4	49	15	63	24.57	90259	31657	29582	9.3105	0.8687	Green
17411	P00734	THRB_HUMAN	Prothrombin OS Homo sapiens GN F2 PE 1 SV 2	Regular	799.56	0	71519.7	45	10	47	23.79	95574	39724	33868	11.6831	0.8356	Green
7851	P04196	HRG_HUMAN	Histidine rich glycoprotein OS Homo sapiens GN HRG PE 1 SV 1	Regular	758.893	0	60547.8	26	5	33	10.86	33192	30750	8251	9.0438	0.5476	Green
8571	Q14624	ITIH4_HUMAN	Inter alpha trypsin inhibitor heavy chain H4 OS Homo sapiens GN ITIH4 PE 1 SV 4	Regular	747.967	0	103586	59	11	64	16.24	138608	61533	60659	18.0973	1.8746	Green
870	P01008	ANT3_HUMAN	Antithrombin III OS Homo sapiens GN SERPINC1 PE 1 SV 1	Regular	719.624	0	53058.8	19	8	37	19.83	33171	21479	7799	6.3171	0.3352	Green
15451	P02743	SAMP_HUMAN	Serum amyloid P component OS Homo sapiens GN APCS PE 1 SV 2	Regular	674.566	0	25501.2	17	4	17	20.18	32481	25973	7045	7.6388	0.1948	Green
968	P04114	APOB_HUMAN	Apolipoprotein B 100 OS Homo sapiens GN APOB PE 1 SV 2	Regular	664.504	0	516974	216	65	351	17.51	507668	41824	148650	12.3007	6.3592	Green
784	P01019	ANGT_HUMAN	Angiotensinogen OS Homo sapiens GN AGT PE 1 SV 1	Regular	637.672	0	53439.4	23	7	25	23.51	49645	30799	10884	9.0582	0.4841	Green
525	P43652	AFAM_HUMAN	Afamin OS Homo sapiens GN AFM PE 1 SV 1	Regular	628.049	0	71008.1	17	5	61	11.02	24563	18278	8697	5.3757	0.3817	Green
9902	P51884	LUM_HUMAN	Lumican OS Homo sapiens GN LUM PE 1 SV 2	Regular	564.255	0	38771.2	6	3	20	12.13	10186	10186	4692	2.9958	0.1161	Green
9931	P01714	LV301_HUMAN	Ig lambda chain V III region SH OS Homo sapiens PE 1 SV 1	Regular	502.936	0	11506.6	7	2	7	25	16189	24283.5	6152	7.1419	0.0822	Green
8569	P19823	ITIH2_HUMAN	Inter alpha trypsin inhibitor heavy chain H2 OS Homo sapiens GN ITIH2 PE 1 SV 2	Regular	479.559	0	106920	39	12	70	19.87	114260	51187	33393	15.0545	1.6096	Green
8568	P19827	ITIH1_HUMAN	Inter alpha trypsin inhibitor heavy chain H1 OS Homo sapiens GN ITIH1 PE 1 SV 3	Regular	403.766	0	101846	43	10	56	14.05	90139	39666	18945	11.666	1.1881	Green
13443	P27169	PON1_HUMAN	Serum paraoxonase arylesterase 1 OS Homo sapiens GN PON1 PE 1 SV 3	Regular	394.529	0	39902.4	13	3	18	11.83	17445	16240.5	11444	4.7764	0.1906	Green
7641	P05546	HEP2_HUMAN	Heparin cofactor 2 OS Homo sapiens GN SERPIND1 PE 1 SV 3	Regular	353.207	0	57241.8	22	7	36	8.62	30711	22196	11749	6.528	0.3737	Green
1845	P02747	C1QC_HUMAN	Complement C1q subcomponent subunit C OS Homo sapiens GN C1QC PE 1 SV 3	Regular	344.285	0	26001.8	9	2	16	11.02	16037	18268.5	7029	5.3729	0.1397	Green
3607	P02748	CO9_HUMAN	Complement component C9 OS Homo sapiens GN C9 PE 1 SV 2	Regular	315.352	1.43	64656.2	11	5	41	11.63	49370	10000	11551	2.9411	0.1902	Green
964	P06727	APOA4_HUMAN	Apolipoprotein A IV OS Homo sapiens GN APOA4 PE 1 SV 3	Regular	302.622	1.41	45399.1	26	8	42	21.72	48061	26573	9773	7.8153	0.3548	Green
8744	P04264	K2C1_HUMAN	Keratin type II cytoskeletal 1 OS Homo sapiens GN KRT1 PE 1 SV 6	Regular	192.748	1.39	66209.9	26	8	45	9.16	48622	20575	14806	6.0512	0.4007	Green
3598	P10643	CO7_HUMAN	Complement component C7 OS Homo sapiens GN C7 PE 1 SV 2	Regular	184.63	1.37	96711.9	18	8	63	14	20938	10801	10332	3.1766	0.3072	Green
6329	P02751	FINC_HUMAN	Fibronectin OS Homo sapiens GN FN1 PE 1 SV 4	Regular	164.693	3.95	266218	32	16	145	7.12	95730	54548	22059	16.0429	4.2709	Green
88	P63151	2ABA_HUMAN	Serine threonine protein phosphatase 2A 55 kDa regulatory subunit B alpha isoform OS Homo sapiens GN	Regular	153.711	3.9	52205.4	8	3	36	10.51	28946	26023	8849	7.6535	0.3996	Yellow
11644	P49146	NPY2R_HUMAN	Neuropeptide Y receptor type 2 OS Homo sapiens GN NPY2R PE 2 SV 1	Regular	104.485	3.85	43187.4	8	2	21	4.72	27335	53763	26020	15.8121	0.6829	Yellow
882	P08133	ANXA6_HUMAN	Annexin A6 OS Homo sapiens GN ANXA6 PE 1 SV 3	Regular	76.7628	8.43	76215.6	12	4	69	3.42	118113	166832	63795	49.0663	3.7396	Green
11089	Q86W24	NAL14_HUMAN	NACHT LRR and PYD domains containing protein 14 OS Homo sapiens GN NLRP14 PE 2 SV 1	Regular	76.4706	8.33	127699	11	7	83	0.91	79362	178323	29056	52.446	6.6973	Green
16184	O95219	SNX4_HUMAN	Sorting nexin 4 OS Homo sapiens GN SNX4 PE 1 SV 1	Regular	71.3322	8.24	52194.1	2	3	46	5.11	5958	4911	3518	1.4444	0.0754	Yellow
3590	P01031	CO5_HUMAN	Complement C5 OS Homo sapiens GN C5 PE 1 SV 4	Regular	68.0432	8.14	190016	11	9	135	3.88	22044	7370	8097	2.1676	0.4119	Yellow
9860	Q86VH4	LRRT4_HUMAN	Leucine rich repeat transmembrane neuronal protein 4 OS Homo sapiens GN LRRTM4 PE 2 SV 2	Regular	67.4669	8.05	67958.8	6	3	38	2.71	4955	6163.5	1849	1.8127	0.1232	Yellow
8713	P13645	K1C10_HUMAN	Keratin type I cytoskeletal 10 OS Homo sapiens GN KRT10 PE 1 SV 6	Regular	66.762	7.95	59055.3	7	6	35	14.55	11123	8241	8461	2.4237	0.1431	Red
14276	P42696	RBM34_HUMAN	RNA binding protein 34 OS Homo sapiens GN RBM34 PE 1 SV 2	Regular	65.5176	7.87	48678.9	5	3	39	6.98	16619	23217	4268	6.8283	0.3324	Red
4774	Q8IXB1	DJC10_HUMAN	DnaJ homolog subfamily C member 10 OS Homo sapiens GN DNAJC10 PE 1 SV 2	Regular	59.5171	8.79	92391.4	3	3	60	1.51	9603	8727	4646	2.5667	0.2371	Yellow
5637	Q9NV70	EXOC1_HUMAN	Exocyst complex component 1 OS Homo sapiens GN EXOC1 PE 1 SV 4	Regular	57.9129	8.7	102837	13	4	72	3.58	18046	17229	7743	5.0672	0.5211	Yellow
12782	Q9Y5G0	PCDGH_HUMAN	Protocadherin gamma B5 OS Homo sapiens GN PCDHGB5 PE 2 SV 1	Regular	51.9584	14.14	100617	11	5	52	4.12	12630	11233.5	10266	3.3038	0.3324	Yellow
8664	Q8IV33	K0825_HUMAN	Uncharacterized protein KIAA0825 OS Homo sapiens GN KIAA0825 PE 2 SV 2	Regular	49.6222	14.85	149873	18	8	101	4.55	107529	13978	56867	4.111	0.6161	Yellow
10965	P12883	MYH7_HUMAN	Myosin 7 OS Homo sapiens GN MYH7 PE 1 SV 5	Regular	47.0813	15.53	223896	39	18	161	3.31	356629	68399	62780	20.1166	4.504	Yellow	10956 10960 10959
4989	Q9BPU6	DPYL5_HUMAN	Dihydropyrimidinase related protein 5 OS Homo sapiens GN DPYSL5 PE 1 SV 1	Regular	46.7821	15.38	61991.7	9	5	49	4.08	71767	52674	11820	15.4918	0.9604	Red
12531	O43422	P52K_HUMAN	52 kDa repressor of the inhibitor of the protein kinase OS Homo sapiens GN PRKRIR PE 2 SV 2	Regular	46.7742	15.24	88844.7	7	4	68	3.94	16894	15705	4974	4.6189	0.4104	Red
15604	Q9NQ36	SCUB2_HUMAN	Signal peptide CUB and EGF like domain containing protein 2 OS Homo sapiens GN SCUBE2 PE 2 SV 2	Regular	46.5166	15.09	114870	11	4	70	2	10325	9456	4103	2.7811	0.3195	Yellow
12864	P16499	PDE6A_HUMAN	Rod cGMP specific 3 5 cyclic phosphodiesterase subunit alpha OS Homo sapiens GN PDE6A PE 1 SV 4	Regular	46.1389	15.74	100403	13	6	82	2.21	246751	2697	17709	0.7932	0.0796	Yellow
13219	Q9ULL1	PKHG1_HUMAN	Pleckstrin homology domain containing family G member 1 OS Homo sapiens GN PLEKHG1 PE 1 SV 2	Regular	43.1242	18.58	156637	19	10	104	4.19	83475	42096	15971	12.3807	1.9393	Red
9846	Q6ZRR7	LRRC9_HUMAN	Leucine rich repeat containing protein 9 OS Homo sapiens GN LRRC9 PE 2 SV 2	Regular	42.442	18.42	168907	19	8	111	3.92	91193	69194	22467	20.3504	3.4373	Yellow
17431	Q13009	TIAM1_HUMAN	T lymphoma invasion and metastasis inducing protein 1 OS Homo sapiens GN TIAM1 PE 1 SV 2	Regular	42.2139	18.26	178820	12	6	134	2.33	42236	3538.5	10401	1.0407	0.1861	Yellow
7373	P48506	GSH1_HUMAN	Glutamate cysteine ligase catalytic subunit OS Homo sapiens GN GCLC PE 1 SV 2	Regular	41.1171	22.13	73564.3	9	5	48	3.92	36731	42921	5271	12.6234	0.9286	Red
13798	P62195	PRS8_HUMAN	26S protease regulatory subunit 8 OS Homo sapiens GN PSMC5 PE 1 SV 1	Regular	40.9607	21.95	45797.2	4	2	33	3.45	19276	5766	1520	1.6958	0.0777	Red
16597	P78524	ST5_HUMAN	Suppression of tumorigenicity 5 protein OS Homo sapiens GN ST5 PE 1 SV 3	Regular	40.9457	21.77	127682	14	6	89	2.55	40266	13153.5	13775	3.8685	0.4939	Red
9959	O60449	LY75_HUMAN	Lymphocyte antigen 75 OS Homo sapiens GN LY75 PE 1 SV 3	Regular	40.2097	21.6	201961	12	4	130	0.99	629508	922242	293972	271.238	54.7795	Yellow
14577	Q9NRY4	RHG35_HUMAN	Rho GTPase activating protein 35 OS Homo sapiens GN ARHGAP35 PE 1 SV 2	Regular	39.9305	22.05	173769	11	5	122	0.46	97403	261795	71126	76.9957	13.3795	Yellow
15998	Q8ND83	SLAI1_HUMAN	SLAIN motif containing protein 1 OS Homo sapiens GN SLAIN1 PE 1 SV 3	Regular	39.3418	21.88	61165.2	8	3	33	4.23	6344	7482	3560	2.2005	0.1346	Red
803	Q68DC2	ANKS6_HUMAN	Ankyrin repeat and SAM domain containing protein 6 OS Homo sapiens GN ANKS6 PE 1 SV 2	Regular	39.3236	21.71	92503.9	9	4	62	1.15	23187	10728	11766	3.1552	0.2919	Yellow
19091	P98170	XIAP_HUMAN	E3 ubiquitin protein ligase XIAP OS Homo sapiens GN XIAP PE 1 SV 2	Regular	39.1537	21.54	57825.5	12	5	43	1.61	202777	8955	36041	2.6337	0.1523	Red
9322	Q86UP2	KTN1_HUMAN	Kinectin OS Homo sapiens GN KTN1 PE 1 SV 1	Regular	39.0781	21.37	156561	27	11	166	1.11	2723716	66694.5	76490	19.6153	3.071	Yellow
9649	Q5T7N2	LITD1_HUMAN	LINE 1 type transposase domain containing protein 1 OS Homo sapiens GN L1TD1 PE 1 SV 1	Regular	38.4356	22.96	99305.9	19	6	94	1.04	302986	783540	257429	230.445	22.8845	Yellow
4882	P49917	DNLI4_HUMAN	DNA ligase 4 OS Homo sapiens GN LIG4 PE 1 SV 2	Regular	38.3222	22.79	105112	8	4	76	5.82	29537	26470	5602	7.785	0.8183	Red
7104	Q08379	GOGA2_HUMAN	Golgin subfamily A member 2 OS Homo sapiens GN GOLGA2 PE 1 SV 3	Regular	38.0204	22.63	113714	14	9	90	2.89	217124	24376.5	54555	7.1693	0.8152	Red
13299	Q15149	PLEC_HUMAN	Plectin OS Homo sapiens GN PLEC PE 1 SV 3	Regular	37.6273	23.02	533787	61	32	468	2.41	439548	35060	88987	10.3114	5.5041	Red	5497
17900	P48553	TPC10_HUMAN	Trafficking protein particle complex subunit 10 OS Homo sapiens GN TRAPPC10 PE 1 SV 2	Regular	36.9966	22.86	143900	14	8	85	5.48	115957	34270	12972	10.079	1.4504	Red
16284	Q96R06	SPAG5_HUMAN	Sperm associated antigen 5 OS Homo sapiens GN SPAG5 PE 1 SV 2	Regular	36.8018	22.7	135791	7	4	102	2.6	25141	11107	3931	3.2666	0.4436	Yellow
16439	Q01082	SPTB2_HUMAN	Spectrin beta chain non erythrocytic 1 OS Homo sapiens GN SPTBN1 PE 1 SV 2	Regular	36.5486	22.54	275408	30	17	240	2.79	436601	13805	165241	4.0601	1.1182	Yellow
2352	Q8IYE0	CC146_HUMAN	Coiled coil domain containing protein 146 OS Homo sapiens GN CCDC146 PE 2 SV 2	Regular	36.175	22.92	113206	21	8	124	4.29	78915	53368	47733	15.6959	1.7769	Red
16444	Q13813	SPTN1_HUMAN	Spectrin alpha chain non erythrocytic 1 OS Homo sapiens GN SPTAN1 PE 1 SV 3	Regular	35.6885	23.29	285338	23	10	272	2.14	130543	86944	38502	25.5708	7.2963	Yellow
18203	P07996	TSP1_HUMAN	Thrombospondin 1 OS Homo sapiens GN THBS1 PE 1 SV 2	Regular	35.6365	23.13	133375	13	7	101	3.68	123588	114806	43998	33.7652	4.5034	Red
18132	Q96QT4	TRPM7_HUMAN	Transient receptor potential cation channel subfamily M member 7 OS Homo sapiens GN TRPM7 PE 1 SV 1	Regular	35.3057	24	214807	23	9	142	2.09	493762	478615	78499	140.764	30.2371	Yellow
10959	P12882	MYH1_HUMAN	Myosin 1 OS Homo sapiens GN MYH1 PE 1 SV 3	Regular	33.1466	26.28	224115	33	19	162	1.39	47976	13620	22870	4.0057	0.8977	Red	10956 10960 10965
11002	B2RTY4	MYO9A_HUMAN	Unconventional myosin IXa OS Homo sapiens GN MYO9A PE 1 SV 2	Regular	32.115	27.95	295101	27	14	235	2.79	316734	24046	90552	7.0721	2.087	Red
8995	Q2KJY2	KI26B_HUMAN	Kinesin like protein KIF26B OS Homo sapiens GN KIF26B PE 1 SV 1	Regular	31.7428	27.78	226621	22	10	152	1.76	23861	8041	23274	2.3649	0.5359	Red
18529	Q96K76	UBP47_HUMAN	Ubiquitin carboxyl terminal hydrolase 47 OS Homo sapiens GN USP47 PE 1 SV 3	Regular	31.5788	28.05	158680	14	7	109	1.96	146953	41046	16347	12.0719	1.9156	Red
9751	Q15048	LRC14_HUMAN	Leucine rich repeat containing protein 14 OS Homo sapiens GN LRRC14 PE 2 SV 1	Regular	31.0161	27.88	55368.8	8	5	41	7.1	15850	13767	8370	4.049	0.2242	Red
9149	Q9UEF7	KLOT_HUMAN	Klotho OS Homo sapiens GN KL PE 1 SV 2	Regular	30.9114	27.71	116865	6	5	75	6.32	13122	3926	7537	1.1547	0.1349	Red
11009	P54296	MYOM2_HUMAN	Myomesin 2 OS Homo sapiens GN MYOM2 PE 2 SV 2	Regular	30.422	28.4	166436	17	9	114	3.82	237590	10033	39970	2.9508	0.4911	Yellow
832	Q6UB98	ANR12_HUMAN	Ankyrin repeat domain containing protein 12 OS Homo sapiens GN ANKRD12 PE 1 SV 3	Regular	30.2824	28.24	237192	13	8	188	1.7	139521	17419.5	29231	5.1232	1.2152	Red
3617	Q99715	COCA1_HUMAN	Collagen alpha 1 XII chain OS Homo sapiens GN COL12A1 PE 1 SV 2	Regular	30.1945	28.07	334345	20	15	204	1.11	41072	11943	18721	3.5125	1.1744	Yellow
6486	P0C091	FREM3_HUMAN	FRAS1 related extracellular matrix protein 3 OS Homo sapiens GN FREM3 PE 2 SV 2	Regular	30.07	27.91	239092	17	5	136	1.92	145902	8556	58071	2.5164	0.6016	Red
1084	Q9Y4B4	ARIP4_HUMAN	Helicase ARIP4 OS Homo sapiens GN RAD54L2 PE 1 SV 4	Regular	28.7229	28.98	164138	20	10	104	2.18	257154	7140	52594	2.0999	0.3447	Red
4192	O14578	CTRO_HUMAN	Citron Rho interacting kinase OS Homo sapiens GN CIT PE 1 SV 2	Regular	27.7009	30	233484	23	8	184	1.23	108720	133840	27273	39.3634	9.1907	Red
1270	Q93084	AT2A3_HUMAN	Sarcoplasmic endoplasmic reticulum calcium ATPase 3 OS Homo sapiens GN ATP2A3 PE 1 SV 2	Regular	27.6782	29.83	115517	7	3	70	3.16	25466	14631	3462	4.3031	0.4971	Yellow
5511	A4D997	ER6L2_HUMAN	DNA excision repair protein ERCC 6 like 2 OS Homo sapiens GN ERCC6L2 PE 1 SV 3	Regular	27.1659	30.05	60987.9	6	4	48	1.69	16598	34716	5882	10.2102	0.6227	Red
2771	Q5VT06	CE350_HUMAN	Centrosome associated protein 350 OS Homo sapiens GN CEP350 PE 1 SV 1	Regular	27.0909	29.89	352527	20	15	278	1.67	132536	91505	36609	26.9123	9.4873	Yellow
1638	Q9Y6D5	BIG2_HUMAN	Brefeldin A inhibited guanine nucleotide exchange protein 2 OS Homo sapiens GN ARFGEF2 PE 1 SV 3	Regular	25.8921	31.22	204548	17	10	143	3.42	74584	3234	36493	0.9511	0.1946	Red
7606	Q9H583	HEAT1_HUMAN	HEAT repeat containing protein 1 OS Homo sapiens GN HEATR1 PE 1 SV 3	Regular	25.7211	31.41	244538	11	7	168	1.82	56750	30969	15515	9.1082	2.2273	Red
5124	Q14204	DYHC1_HUMAN	Cytoplasmic dynein 1 heavy chain 1 OS Homo sapiens GN DYNC1H1 PE 1 SV 5	Regular	25.5326	31.61	535146	38	22	379	1.18	152683	13009	36262	3.826	2.0475	Red
15632	Q68CR1	SE1L3_HUMAN	Protein sel 1 homolog 3 OS Homo sapiens GN SEL1L3 PE 1 SV 2	Regular	25.5154	31.44	129594	9	4	71	0.97	8228	3000	5150	0.8823	0.1143	Red
14249	Q8TDY2	RBCC1_HUMAN	RB1 inducible coiled coil protein 1 OS Homo sapiens GN RB1CC1 PE 1 SV 3	Regular	25.2239	31.28	185201	14	11	149	4.14	51823	17218	13432	5.0639	0.9378	Red
16447	Q9NRC6	SPTN5_HUMAN	Spectrin beta chain non erythrocytic 5 OS Homo sapiens GN SPTBN5 PE 1 SV 1	Regular	24.7415	31.47	419516	25	15	327	1.17	86839	30240	34979	8.8938	3.7311	Red
7106	Q13439	GOGA4_HUMAN	Golgin subfamily A member 4 OS Homo sapiens GN GOLGA4 PE 1 SV 1	Regular	24.6801	31.66	262053	31	17	278	2.74	73852	14582	36113	4.2887	1.1239	Red
14477	Q8NET4	RGAG1_HUMAN	Retrotransposon gag domain containing protein 1 OS Homo sapiens GN RGAG1 PE 1 SV 1	Regular	24.3405	32.18	144965	22	9	67	4.18	96256	33905	33484	9.9717	1.4455	Red
14154	Q92698	RAD54_HUMAN	DNA repair and recombination protein RAD54 like OS Homo sapiens GN RAD54L PE 1 SV 2	Regular	24.2917	32.02	85549.7	12	4	63	5.22	29781	9380	12205	2.7587	0.236	Red
5121	Q8WXX0	DYH7_HUMAN	Dynein heavy chain 7 axonemal OS Homo sapiens GN DNAH7 PE 1 SV 2	Regular	23.3558	32.52	464696	27	13	327	0.84	128498	81070	26740	23.8432	11.0798	Red
13122	Q8WXW3	PIBF1_HUMAN	Progesterone induced blocking factor 1 OS Homo sapiens GN PIBF1 PE 2 SV 2	Regular	23.1755	33.01	90089.9	10	4	95	1.32	15537	8871	9196	2.609	0.235	Red
807	Q9H8Y5	ANKZ1_HUMAN	Ankyrin repeat and zinc finger domain containing protein 1 OS Homo sapiens GN ANKZF1 PE 1 SV 1	Regular	23.1586	32.86	81611.2	14	4	66	5.1	11160	6190	6666	1.8205	0.1486	Red
219	Q8IZY2	ABCA7_HUMAN	ATP binding cassette sub family A member 7 OS Homo sapiens GN ABCA7 PE 1 SV 3	Regular	22.8904	33.02	236403	14	6	137	1.91	892937	13221	13649	3.8884	0.9192	Yellow
19506	Q8IXZ2	ZC3H3_HUMAN	Zinc finger CCCH domain containing protein 3 OS Homo sapiens GN ZC3H3 PE 1 SV 3	Regular	22.6631	32.86	103424	21	8	74	3.9	27162	12495	13851	3.6749	0.3801	Red
7611	Q68CQ1	HEAT8_HUMAN	HEAT repeat containing protein 8 OS Homo sapiens GN HEATR8 PE 2 SV 4	Regular	22.5991	32.71	147358	8	3	90	2.19	47080	6508.5	10007	1.9142	0.2821	Red
3829	Q96FN4	CPNE2_HUMAN	Copine 2 OS Homo sapiens GN CPNE2 PE 1 SV 3	Regular	22.272	32.87	61874.3	5	3	35	4.74	11817	7401	5558	2.1767	0.1347	Red
788	Q12955	ANK3_HUMAN	Ankyrin 3 OS Homo sapiens GN ANK3 PE 1 SV 3	Regular	22.2199	32.72	482692	34	25	361	0.85	67907	6293	37913	1.8508	0.8934	Red
5119	Q8TE73	DYH5_HUMAN	Dynein heavy chain 5 axonemal OS Homo sapiens GN DNAH5 PE 1 SV 3	Regular	22.0119	32.57	532843	39	21	386	1.23	273632	59768	48090	17.5782	9.3664	Yellow
690	Q8TCU4	ALMS1_HUMAN	Alstrom syndrome protein 1 OS Homo sapiens GN ALMS1 PE 1 SV 3	Regular	21.1962	33.63	463360	40	23	329	0.98	203126	120845	61410	35.5413	16.4685	Red
18519	Q86T82	UBP37_HUMAN	Ubiquitin carboxyl terminal hydrolase 37 OS Homo sapiens GN USP37 PE 1 SV 2	Regular	20.7702	34.36	111082	7	2	100	1.43	8854	24255	3083	7.1336	0.7924	Red
618	Q99996	AKAP9_HUMAN	A kinase anchor protein 9 OS Homo sapiens GN AKAP9 PE 1 SV 3	Regular	20.5562	34.5	456006	35	26	411	1.66	193293	6152	33943	1.8093	0.8251	Red
529	P51826	AFF3_HUMAN	AF4 FMR2 family member 3 OS Homo sapiens GN AFF3 PE 1 SV 2	Regular	20.5288	34.35	134617	5	6	85	1.63	68192	5904	5355	1.7364	0.2337	Red
9852	Q5S007	LRRK2_HUMAN	Leucine rich repeat serine threonine protein kinase 2 OS Homo sapiens GN LRRK2 PE 1 SV 2	Regular	20.5062	34.2	289753	14	7	195	1.46	15198	4588.5	7937	1.3495	0.391	Red
9410	O15230	LAMA5_HUMAN	Laminin subunit alpha 5 OS Homo sapiens GN LAMA5 PE 1 SV 8	Regular	20.1621	34.33	412284	12	10	235	0.57	48582	27514.5	14507	8.0922	3.3363	Red	9406 9408
6865	Q99684	GFI1_HUMAN	Zinc finger protein Gfi 1 OS Homo sapiens GN GFI1 PE 1 SV 2	Regular	19.6247	35.02	46380.7	5	2	28	2.13	20631	48990	4833	14.4083	0.6683	Red
9412	P55268	LAMB2_HUMAN	Laminin subunit beta 2 OS Homo sapiens GN LAMB2 PE 1 SV 2	Regular	19.5949	34.87	203110	10	7	130	3.95	30286	7304	4308	2.1482	0.4363	Red
8986	Q9NQT8	KI13B_HUMAN	Kinesin like protein KIF13B OS Homo sapiens GN KIF13B PE 1 SV 1	Regular	19.5948	34.73	204035	11	5	128	1.59	30396	15793	20930	4.6448	0.9477	Red
14272	Q5T8P6	RBM26_HUMAN	RNA binding protein 26 OS Homo sapiens GN RBM26 PE 1 SV 3	Regular	19.3909	35.12	113997	7	6	61	2.48	13491	10008	5541	2.9434	0.3355	Red
8669	Q9Y2F5	K0947_HUMAN	Uncharacterized protein KIAA0947 OS Homo sapiens GN KIAA0947 PE 1 SV 5	Regular	19.3009	35.51	250914	16	10	167	2.07	568810	550921	39106	162.03	40.6554	Red
8660	Q9Y4D8	K0614_HUMAN	Probable E3 ubiquitin protein ligase C12orf51 OS Homo sapiens GN C12orf51 PE 1 SV 5	Regular	19.2111	35.37	444990	22	11	277	1.2	471490	429232	21976	126.24	56.1756	Red
6360	P21333	FLNA_HUMAN	Filamin A OS Homo sapiens GN FLNA PE 1 SV 4	Regular	19.2019	35.48	283477	17	11	176	0.72	59481	13095	14142	3.8513	1.0918	Red
12916	O15018	PDZD2_HUMAN	PDZ domain containing protein 2 OS Homo sapiens GN PDZD2 PE 1 SV 4	Regular	18.674	35.86	304151	16	10	216	0.77	28002	7572	11000	2.227	0.6773	Red
14972	O00411	RPOM_HUMAN	DNA directed RNA polymerase mitochondrial OS Homo sapiens GN POLRMT PE 1 SV 2	Regular	18.5682	36.47	140388	20	8	95	3.01	66391	2826	20939	0.8311	0.1167	Yellow
14214	P01116	RASK_HUMAN	GTPase KRas OS Homo sapiens GN KRAS PE 1 SV 1	Regular	18.3919	36.58	21941	8	2	14	4.76	21024	7206	9156	2.1193	0.0465	Red
9406	P25391	LAMA1_HUMAN	Laminin subunit alpha 1 OS Homo sapiens GN LAMA1 PE 1 SV 2	Regular	18.3544	36.43	346551	29	15	223	1.82	116445	34641	30243	10.1882	3.5307	Red	9410 9408
18979	Q96MR6	WDR65_HUMAN	WD repeat containing protein 65 OS Homo sapiens GN WDR65 PE 1 SV 3	Regular	18.032	36.78	145931	11	5	118	1.52	198227	523353	24912	153.922	22.4619	Red
10500	Q96T58	MINT_HUMAN	Msx2 interacting protein OS Homo sapiens GN SPEN PE 1 SV 1	Regular	17.5087	37.12	403275	32	14	286	0.96	156247	18617	53225	5.4754	2.2081	Red
14911	Q8IWN7	RP1L1_HUMAN	Retinitis pigmentosa 1 like 1 protein OS Homo sapiens GN RP1L1 PE 1 SV 4	Regular	16.4404	38.38	263545	25	10	134	1.61	25054	10918	26071	3.2111	0.8463	Red
2821	P49454	CENPF_HUMAN	Centromere protein F OS Homo sapiens GN CENPF PE 1 SV 2	Regular	16.0691	38.46	371073	33	18	346	1.37	476302	20839	71725	6.1289	2.2743	Red
1507	Q9P281	BAHC1_HUMAN	BAH and coiled coil domain containing protein 1 OS Homo sapiens GN BAHCC1 PE 1 SV 3	Regular	16.0647	38.32	279726	11	6	169	1.23	39189	21559	7446	6.3406	1.7736	Red
9832	P98164	LRP2_HUMAN	Low density lipoprotein receptor related protein 2 OS Homo sapiens GN LRP2 PE 1 SV 3	Regular	15.7798	38.63	540720	33	14	299	0.75	172583	68157	41447	20.0454	10.839	Red
4059	Q7Z407	CSMD3_HUMAN	CUB and sushi domain containing protein 3 OS Homo sapiens GN CSMD3 PE 2 SV 3	Regular	15.5667	38.93	414269	29	12	197	0.97	263018	175274	67049	51.5491	21.3552	Red
10956	Q9UKX3	MYH13_HUMAN	Myosin 13 OS Homo sapiens GN MYH13 PE 1 SV 2	Regular	15.5086	38.79	224746	31	14	160	0.57	270124	24915	76421	7.3277	1.6469	Red	10960 10959 10965
17437	Q7Z2Z1	TICRR_HUMAN	Treslin OS Homo sapiens GN TICRR PE 1 SV 2	Regular	15.023	39.72	212853	14	8	135	2.57	40875	13557	18025	3.9872	0.8487	Red
19923	Q92610	ZN592_HUMAN	Zinc finger protein 592 OS Homo sapiens GN ZNF592 PE 1 SV 2	Regular	14.9886	39.58	140209	6	4	105	0.55	110810	16413	18031	4.8272	0.6768	Red
16657	Q9BXU1	STK31_HUMAN	Serine threonine protein kinase 31 OS Homo sapiens GN STK31 PE 2 SV 2	Regular	14.6817	40.07	116721	11	6	92	2.26	122012	30789	10406	9.0553	1.0569	Red
3577	P02461	CO3A1_HUMAN	Collagen alpha 1 III chain OS Homo sapiens GN COL3A1 PE 1 SV 4	Regular	14.6007	39.93	139819	9	5	83	1.77	33029	5931	8487	1.7443	0.2439	Red
10265	O60318	MCM3A_HUMAN	80 kDa MCM3 associated protein OS Homo sapiens GN MCM3AP PE 1 SV 2	Regular	14.1966	40.2	220800	7	4	124	0.81	46543	11508	14851	3.3846	0.7473	Red
18997	Q6ZQQ6	WDR87_HUMAN	WD repeat containing protein 87 OS Homo sapiens GN WDR87 PE 2 SV 3	Regular	13.7096	40.67	335467	22	14	293	0.66	64417	2673	19800	0.7861	0.2637	Red
4129	Q9P2B4	CT2NL_HUMAN	CTTNBP2 N terminal like protein OS Homo sapiens GN CTTNBP2NL PE 1 SV 2	Regular	13.5732	40.73	70614.3	5	5	59	1.41	15865	13179	5622	3.876	0.2737	Red
6120	Q9NYQ8	FAT2_HUMAN	Protocadherin Fat 2 OS Homo sapiens GN FAT2 PE 1 SV 2	Regular	13.2358	40.98	482397	22	13	276	0.62	126289	6532.5	23254	1.9213	0.9268	Red
3437	Q8N3K9	CMYA5_HUMAN	Cardiomyopathy associated protein 5 OS Homo sapiens GN CMYA5 PE 1 SV 3	Regular	13.0664	41.23	451036	20	13	347	0.74	78540	28215	24717	8.2982	3.7428	Red
10025	O95382	M3K6_HUMAN	Mitogen activated protein kinase kinase kinase 6 OS Homo sapiens GN MAP3K6 PE 1 SV 3	Regular	12.8006	41.48	144307	4	2	91	0.78	5761	8670	2965	2.5499	0.368	Red
13678	Q70Z35	PREX2_HUMAN	Phosphatidylinositol 3 4 5 trisphosphate dependent Rac exchanger 2 protein OS Homo sapiens GN PREX2	Regular	12.6656	41.35	185246	12	7	118	0.81	91095	30315	21487	8.9158	1.6516	Red
4847	Q8TDJ6	DMXL2_HUMAN	DmX like protein 2 OS Homo sapiens GN DMXL2 PE 1 SV 2	Regular	12.6589	41.21	343178	15	9	212	1.19	101859	8696	13079	2.5576	0.8777	Red
2810	Q9NYQ6	CELR1_HUMAN	Cadherin EGF LAG seven pass G type receptor 1 OS Homo sapiens GN CELSR1 PE 1 SV 1	Regular	12.4868	41.27	334562	9	6	200	1.19	50113	22477	10327	6.6106	2.2117	Red
15173	Q15413	RYR3_HUMAN	Ryanodine receptor 3 OS Homo sapiens GN RYR3 PE 1 SV 3	Regular	12.4624	41.14	558145	18	12	363	0.23	140900	6822	22986	2.0064	1.1199	Red
5797	Q9Y4F4	F179B_HUMAN	Protein FAM179B OS Homo sapiens GN FAM179B PE 1 SV 4	Regular	12.2152	41.01	190729	15	6	135	0.76	82026	16092	20587	4.7328	0.9027	Red
3011	Q8TDI0	CHD5_HUMAN	Chromodomain helicase DNA binding protein 5 OS Homo sapiens GN CHD5 PE 1 SV 1	Regular	12.0217	40.88	224647	9	8	159	1.43	83505	107205	13956	31.5297	7.083	Red
15574	Q9UQD0	SCN8A_HUMAN	Sodium channel protein type 8 subunit alpha OS Homo sapiens GN SCN8A PE 1 SV 1	Regular	11.9802	40.75	227505	8	4	115	1.16	7467	6210	4657	1.8264	0.4155	Red
787	Q01484	ANK2_HUMAN	Ankyrin 2 OS Homo sapiens GN ANK2 PE 1 SV 4	Regular	11.7944	40.63	436224	18	13	326	0.83	74512	15515	19685	4.5631	1.9905	Red
12052	O75147	OBSL1_HUMAN	Obscurin like protein 1 OS Homo sapiens GN OBSL1 PE 1 SV 4	Regular	11.7904	40.5	210026	17	8	135	1.21	1640809	15772.5	427043	4.6388	0.9743	Red
5223	Q15075	EEA1_HUMAN	Early endosome antigen 1 OS Homo sapiens GN EEA1 PE 1 SV 2	Regular	11.3057	40.92	163435	9	6	158	1.63	53798	5458.5	18955	1.6054	0.2624	Red
5024	Q8TD84	DSCL1_HUMAN	Down syndrome cell adhesion molecule like protein 1 OS Homo sapiens GN DSCAML1 PE 1 SV 2	Regular	10.7193	41.16	226288	16	8	149	0.58	56149	7395	22607	2.1749	0.4922	Red
1762	Q6RI45	BRWD3_HUMAN	Bromodomain and WD repeat containing protein 3 OS Homo sapiens GN BRWD3 PE 1 SV 2	Regular	10.6374	41.39	205366	11	5	129	0.94	36574	35091	6739	10.3205	2.1195	Red
18092	O75962	TRIO_HUMAN	Triple functional domain protein OS Homo sapiens GN TRIO PE 1 SV 2	Regular	10.4625	41.44	349980	12	8	249	1.16	80899	12588	9228	3.7022	1.2957	Red
6476	A0AVI2	FR1L5_HUMAN	Fer 1 like protein 5 OS Homo sapiens GN FER1L5 PE 2 SV 2	Regular	9.9438	41.67	244130	16	7	175	2.44	28913	5441	27316	1.6002	0.3907	Red
18695	P46939	UTRO_HUMAN	Utrophin OS Homo sapiens GN UTRN PE 1 SV 2	Regular	9.7402	41.72	396691	21	13	280	0.5	122660	132808	17458	39.0599	15.4947	Red
15171	P21817	RYR1_HUMAN	Ryanodine receptor 1 OS Homo sapiens GN RYR1 PE 1 SV 3	Regular	9.6423	41.76	570879	29	18	357	0.75	115296	46309.5	27315	13.6199	7.7753	Red
11610	Q7Z494	NPHP3_HUMAN	Nephrocystin 3 OS Homo sapiens GN NPHP3 PE 1 SV 1	Regular	9.5117	41.64	152062	7	4	103	0.98	13768	8673	5776	2.5508	0.3879	Red
11001	Q6PIF6	MYO7B_HUMAN	Unconventional myosin VIIb OS Homo sapiens GN MYO7B PE 2 SV 2	Regular	9.3502	41.52	243767	17	7	172	0.8	32670	6468	14648	1.9023	0.4637	Red
20232	O43149	ZZEF1_HUMAN	Zinc finger ZZ type and EF hand domain containing protein 1 OS Homo sapiens GN ZZEF1 PE 1 SV 6	Regular	9.1017	41.74	335980	24	12	210	0.37	136749	41901	27406	12.3234	4.1404	Red
10960	Q9UKX2	MYH2_HUMAN	Myosin 2 OS Homo sapiens GN MYH2 PE 1 SV 1	Regular	9.0787	41.62	224071	23	12	162	0.72	65175	0	36935			Red	10956 10959 10965
16466	O15042	SR140_HUMAN	U2 snRNP associated SURP motif containing protein OS Homo sapiens GN U2SURP PE 1 SV 2	Regular	8.9143	41.67	118748	6	4	93	2.04	21478	26929.5	8358	7.9202	0.9405	Red
5125	Q8NCM8	DYHC2_HUMAN	Cytoplasmic dynein 2 heavy chain 1 OS Homo sapiens GN DYNC2H1 PE 1 SV 4	Regular	8.9029	41.55	496101	30	16	346	0.95	79833	8024	46909	2.3599	1.1708	Red
13948	P10586	PTPRF_HUMAN	Receptor type tyrosine protein phosphatase F OS Homo sapiens GN PTPRF PE 1 SV 2	Regular	8.7743	41.43	214077	7	5	132	1.36	32842	26746.5	12907	7.8663	1.684	Red
9408	Q16787	LAMA3_HUMAN	Laminin subunit alpha 3 OS Homo sapiens GN LAMA3 PE 1 SV 2	Regular	8.679	41.48	375888	21	11	257	0.36	50638	2544	17136	0.7482	0.2812	Red	9410 9406
4777	O75165	DJC13_HUMAN	DnaJ homolog subfamily C member 13 OS Homo sapiens GN DNAJC13 PE 1 SV 5	Regular	8.6186	41.53	256696	10	5	179	1.2	11493	3519	2579	1.035	0.2657	Red
14610	Q5UIP0	RIF1_HUMAN	Telomere associated protein RIF1 OS Homo sapiens GN RIF1 PE 1 SV 2	Regular	8.4368	41.57	276633	13	8	176	0.65	66494	2892	13965	0.8506	0.2353	Red
8673	Q9UPP5	K1107_HUMAN	Uncharacterized protein KIAA1107 OS Homo sapiens GN KIAA1107 PE 1 SV 2	Regular	8.164	41.78	157335	9	5	119	1.35	41329	6021	6268	1.7708	0.2786	Red
5497	P58107	EPIPL_HUMAN	Epiplakin OS Homo sapiens GN EPPK1 PE 1 SV 2	Regular	7.8851	41.99	558017	20	12	438	0.61	24284	4926	15904	1.4488	0.8084	Red	13299
9407	P24043	LAMA2_HUMAN	Laminin subunit alpha 2 OS Homo sapiens GN LAMA2 PE 1 SV 4	Regular	7.71	41.87	353201	11	8	243	0.64	90607	11553	24897	3.3978	1.2001	Red
1232	Q8IZT6	ASPM_HUMAN	Abnormal spindle like microcephaly associated protein OS Homo sapiens GN ASPM PE 1 SV 2	Regular	6.767	43.01	413451	10	12	265	0.49	43993	4026	12845	1.1841	0.4896	Red
6514	Q5TBA9	FRY_HUMAN	Protein furry homolog OS Homo sapiens GN FRY PE 1 SV 1	Regular	6.4497	43.2	342297	20	7	217	0.43	1944809	7134	246235	2.0982	0.7182	Red
14564	Q5T5U3	RHG21_HUMAN	Rho GTPase activating protein 21 OS Homo sapiens GN ARHGAP21 PE 1 SV 1	Regular	6.2287	43.24	218700	6	7	170	1.64	32043	5164.5	11569	1.5189	0.3322	Red
6121	Q8TDW7	FAT3_HUMAN	Protocadherin Fat 3 OS Homo sapiens GN FAT3 PE 2 SV 2	Regular	6.1843	43.27	509002	8	6	293	0.44	10379	2547	4711	0.7491	0.3813	Red
8584	Q14573	ITPR3_HUMAN	Inositol 1 4 5 trisphosphate receptor type 3 OS Homo sapiens GN ITPR3 PE 1 SV 2	Regular	5.4358	43.75	307016	14	6	202	0.37	41676	6072	8254	1.7858	0.5483	Red
3244	Q14008	CKAP5_HUMAN	Cytoskeleton associated protein 5 OS Homo sapiens GN CKAP5 PE 1 SV 3	Regular	3.9433	43.78	227206	11	7	178	1.53	20596	3254	8116	0.957	0.2174	Red
4242	Q13616	CUL1_HUMAN	Cullin 1 OS Homo sapiens GN CUL1 PE 1 SV 2	Regular	2.8813	43.81	90363	5	4	68	1.03	56126	125460	16917	36.8986	3.3343	Red
1649	Q9NR09	BIRC6_HUMAN	Baculoviral IAP repeat containing protein 6 OS Homo sapiens GN BIRC6 PE 1 SV 2	Regular	2.333	43.7	536529	13	7	290	0.45	15781	14266.5	9418	4.1959	2.2512	Red
35176	RANDOM14943	RANDOM14943	Random Sequence 14943	Random	21.0867	0	157601	3	1	114	0.36	3207	0	2818			Green	167
