# Supplementary material for: Label-Free Proteomics Revealed Oxidative Stress and Inflammation as Factors That Enhance Chemoresistance in Luminal Breast Cancer
Source: Oxid Med Cell Longev. 2019 Aug 8;2019:5357649. doi: 10.1155/2019/5357649 (PMC6702830; doi:10.1155/2019/5357649)
Supplement: Supplementary Materials — Supplementary Figure 1: interaction networks among the altered proteins in chemoresistant breast cancer identified by Ingenuity Pathway Analysis (IPA) software. Red arrows indicate upregulated proteins and green arrows indicate downregulated proteins in our data. Supplementary Figure 2: histogram from the top canonical pathways among the altered proteins in chemoresistant breast cancer generated using Ingenuity Pathway Analysis (IPA) software. p value is indicated on the left side of the histogram. Supplementary Figure 3: in silico analysis obtained with Ingenuity Pathway Analysis (IPA) software showed upregulated proteins in the chemoresistant breast cancer group identified in the complement system cascade pathway. Pink-shaded proteins were upregulated in chemoresistant patients. Supplementary Figure 4: Supplementary Figure Y: coagulation system pathway identified with Ingenuity Pathway Analysis (IPA) software. Shaded notes represented altered proteins presented in chemoresistant breast cancer. Pink-shaded objects indicate upregulated proteins, and green-shaded objects indicate downregulated proteins. Supplementary Figure 5: production of nitric oxide and reactive oxygen species signaling pathway identified using Ingenuity Pathway Analysis (IPA) software. Pink-shaded target indicates upregulated proteins and green-shaded target indicates downregulated proteins presented in chemoresistant breast cancer. Supplementary Figure 6: actin cytoskeleton signaling pathway identified using Ingenuity Pathway Analysis (IPA) software. Pink-shaded target indicates upregulated proteins and green-shaded target indicates downregulated proteins presented in chemoresistant breast cancer. [file 5357649.f1.zip › 20130829_SQTBREAST_1_2D58MIN_01_IA_final_protein.xls]

## Sheet: 20130829_SQTBREAST_1_2D58MIN_01
protein.key	protein.Entry	protein.Accession	protein.Description	protein.dataBaseType	protein.score	protein.falsePositiveRate	protein.avgMass	protein.MatchedProducts	protein.matchedPeptides	protein.digestPeps	protein.seqCover(%)	protein.MatchedPeptideIntenSum	protein.top3MatchedPeptideIntenSum	protein.MatchedProductIntenSum	protein.fmolOnColumn	protein.ngramOnColumn	protein.AutoCurate	protein.Key_ForHomologs
659	P02768	ALBU_HUMAN	Serum albumin OS Homo sapiens GN ALB PE 1 SV 2	Regular	126394	0	71362.7	1046	51	55	77.5	33224410	5692459	11943200	1735.37	123.84	Green
8217	P01834	IGKC_HUMAN	Ig kappa chain C region OS Homo sapiens GN IGKC PE 1 SV 1	Regular	117731	0	11779.9	130	6	7	83.96	2209028	1778051	763688	542.045	6.3853	Green
9391	P0CG05	LAC2_HUMAN	Ig lambda 2 chain C regions OS Homo sapiens GN IGLC2 PE 1 SV 1	Regular	81184.3	0	11464.7	87	5	7	72.64	888506	577937	343957	176.186	2.0199	Green	9390
9390	P0CG04	LAC1_HUMAN	Ig lambda 1 chain C regions OS Homo sapiens GN IGLC1 PE 1 SV 1	Regular	67565.8	0	11518.8	77	5	7	72.64	810022	275616	281551	84.0224	0.9678	Green	9391
8210	P01857	IGHG1_HUMAN	Ig gamma 1 chain C region OS Homo sapiens GN IGHG1 PE 1 SV 1	Regular	58172.9	0	36619.2	231	16	21	80.91	3796052	1471825	1214157	448.691	16.4307	Green	8212 8211 8213
962	P02647	APOA1_HUMAN	Apolipoprotein A I OS Homo sapiens GN APOA1 PE 1 SV 1	Regular	42498.6	0	30777.9	260	20	32	64.79	2058982	708987	711069	216.137	6.6522	Green
7557	P68871	HBB_HUMAN	Hemoglobin subunit beta OS Homo sapiens GN HBB PE 1 SV 2	Regular	33659.6	0	16112.5	128	11	13	82.99	532079	264016	183128	80.4862	1.2968	Green
8206	P01876	IGHA1_HUMAN	Ig alpha 1 chain C region OS Homo sapiens GN IGHA1 PE 1 SV 2	Regular	32413.3	0	38510.1	157	11	23	51.84	843109	330656	301285	100.802	3.8819	Green	8207
8213	P01861	IGHG4_HUMAN	Ig gamma 4 chain C region OS Homo sapiens GN IGHG4 PE 1 SV 1	Regular	31228.9	0	36453.8	138	12	20	54.13	1777514	135515	570464	41.3123	1.506	Green	8212 8211 8210
18012	P02787	TRFE_HUMAN	Serotransferrin OS Homo sapiens GN TF PE 1 SV 3	Regular	30551	0	79345.1	480	43	76	60.89	2724534	457054	868269	139.334	11.0555	Green
8211	P01859	IGHG2_HUMAN	Ig gamma 2 chain C region OS Homo sapiens GN IGHG2 PE 1 SV 2	Regular	27793.9	0	36528	169	15	20	61.35	1924053	382844	593946	116.711	4.2632	Green	8212 8213 8210
8212	P01860	IGHG3_HUMAN	Ig gamma 3 chain C region OS Homo sapiens GN IGHG3 PE 1 SV 2	Regular	21613.4	0	42313.5	140	13	24	43.24	1926604	133611	554942	40.7317	1.7235	Green	8211 8213 8210
0	P00330	ADH1_YEAST	Alcohol dehydrogenase 1 OS Saccharomyces cerevisiae strain ATCC 204508 S288c GN ADH1 PE 1 SV 5	Regular	20637.5	0	37305.4	172	19	25	53.45	1294436	656053	483163	200	7.4611	Green
7846	P00738	HPT_HUMAN	Haptoglobin OS Homo sapiens GN HP PE 1 SV 1	Regular	18696.2	0	45889.7	246	24	28	56.16	1335720	421422	404455	128.472	5.8955	Green
9360	P01622	KV304_HUMAN	Ig kappa chain V III region Ti OS Homo sapiens PE 1 SV 1	Regular	15291.3	0	11902.2	29	2	6	31.19	92912	137307	40128	41.8585	0.4982	Green
8207	P01877	IGHA2_HUMAN	Ig alpha 2 chain C region OS Homo sapiens GN IGHA2 PE 1 SV 3	Regular	13667.8	0	37324.7	109	10	22	58.53	484418	68334.2	178585	20.8319	0.7775	Green	8206
155	P01009	A1AT_HUMAN	Alpha 1 antitrypsin OS Homo sapiens GN SERPINA1 PE 1 SV 3	Regular	13560.6	0	46907.7	188	20	34	45.69	1082559	465006	284685	141.759	6.6496	Green
963	P02652	APOA2_HUMAN	Apolipoprotein A II OS Homo sapiens GN APOA2 PE 1 SV 1	Regular	13433.3	0	11289.1	57	8	11	69	246880	175144	74240	53.3933	0.6028	Green
152	P02763	A1AG1_HUMAN	Alpha 1 acid glycoprotein 1 OS Homo sapiens GN ORM1 PE 1 SV 1	Regular	13343	0	23739.7	77	7	17	40.8	413018	244405	117389	74.5077	1.7688	Green	153
7952	P01766	HV305_HUMAN	Ig heavy chain V III region BRO OS Homo sapiens PE 1 SV 1	Regular	13179	0	13340.8	31	2	6	25	104296	156444	44843	47.6925	0.6363	Green
3578	P01024	CO3_HUMAN	Complement C3 OS Homo sapiens GN C3 PE 1 SV 2	Regular	10470	0	188688	563	73	136	52.92	1621894	195189	525016	59.504	11.2277	Green
7556	P69905	HBA_HUMAN	Hemoglobin subunit alpha OS Homo sapiens GN HBA1 PE 1 SV 2	Regular	10162.4	0	15314.6	49	6	9	54.93	228152	189673	42016	57.8225	0.8855	Green
7637	P02790	HEMO_HUMAN	Hemopexin OS Homo sapiens GN HPX PE 1 SV 2	Regular	9928.52	0	52417.8	104	12	34	36.8	611990	333587	182925	101.695	5.3306	Green
971	P02656	APOC3_HUMAN	Apolipoprotein C III OS Homo sapiens GN APOC3 PE 1 SV 1	Regular	8425.36	0	10852.3	29	3	10	34.34	93699	86039	24243	26.2293	0.2846	Green
18888	P02774	VTDB_HUMAN	Vitamin D binding protein OS Homo sapiens GN GC PE 1 SV 1	Regular	6185.88	0	54560.5	78	11	45	31.22	157292	95666	66596	29.1641	1.5912	Green
6247	P02765	FETUA_HUMAN	Alpha 2 HS glycoprotein OS Homo sapiens GN AHSG PE 1 SV 1	Regular	5246.96	0	40123.1	67	7	18	30.25	147323	96905	48898	29.5418	1.1853	Green
167	P01023	A2MG_HUMAN	Alpha 2 macroglobulin OS Homo sapiens GN A2M PE 1 SV 3	Regular	5091.47	0	164717	287	40	95	38.06	1066652	181466	300368	55.3205	9.1122	Green	14030
8214	P01871	IGHM_HUMAN	Ig mu chain C region OS Homo sapiens GN IGHM PE 1 SV 3	Regular	4918.44	0	49991	92	11	38	30.31	285504	127080	91064	38.7408	1.9367	Green
7950	P01764	HV303_HUMAN	Ig heavy chain V III region VH26 OS Homo sapiens PE 1 SV 1	Regular	4156.24	0	12753.4	15	3	8	38.46	23208	21091	7508	6.4297	0.082	Green
153	P19652	A1AG2_HUMAN	Alpha 1 acid glycoprotein 2 OS Homo sapiens GN ORM2 PE 1 SV 2	Regular	3348.36	0	23887.8	35	5	19	26.37	141741	23603	46765	7.1955	0.1719	Green	152
976	P02749	APOH_HUMAN	Beta 2 glycoprotein 1 OS Homo sapiens GN APOH PE 1 SV 3	Regular	2845.97	0	39609.8	33	6	22	28.12	93691	78438	20589	23.9121	0.9472	Green
9341	P01608	KV116_HUMAN	Ig kappa chain V I region Roy OS Homo sapiens PE 1 SV 1	Regular	2671.99	0	11896.3	13	2	5	24.07	26305	39457.5	13869	12.0288	0.1431	Green
184	P01011	AACT_HUMAN	Alpha 1 antichymotrypsin OS Homo sapiens GN SERPINA3 PE 1 SV 2	Regular	2018.54	0	47822.1	47	8	31	23.4	137539	75635	32741	23.0576	1.1027	Green
2864	P00450	CERU_HUMAN	Ceruloplasmin OS Homo sapiens GN CP PE 1 SV 1	Regular	1838.48	0	123061	87	21	80	29.39	288883	72812	65576	22.197	2.7316	Green
156	P04217	A1BG_HUMAN	Alpha 1B glycoprotein OS Homo sapiens GN A1BG PE 1 SV 4	Regular	1702.82	0	54823.8	45	9	26	29.29	100297	56932	32558	17.3559	0.9515	Green
9160	P01042	KNG1_HUMAN	Kininogen 1 OS Homo sapiens GN KNG1 PE 1 SV 2	Regular	1525.43	0	73041	45	10	61	17.08	112066	60394	33820	18.4113	1.3448	Green
18894	P04004	VTNC_HUMAN	Vitronectin OS Homo sapiens GN VTN PE 1 SV 1	Regular	1497.98	0	55104	47	9	28	19.25	102898	69567	27829	21.2077	1.1686	Green
9371	P01625	KV402_HUMAN	Ig kappa chain V IV region Len OS Homo sapiens PE 1 SV 2	Regular	1345.99	0	12754.1	10	3	7	36.84	33990	33990	7009	10.362	0.1322	Green
3585	P0C0L4	CO4A_HUMAN	Complement C4 A OS Homo sapiens GN C4A PE 1 SV 1	Regular	1260.54	0	194368	152	34	118	24.31	296392	50424	90580	15.3719	2.9878	Green
19442	P25311	ZA2G_HUMAN	Zinc alpha 2 glycoprotein OS Homo sapiens GN AZGP1 PE 1 SV 2	Regular	1208.72	0	34486.9	16	6	27	29.53	25576	19846	6062	6.0501	0.2086	Green
6081	Q6P587	FAHD1_HUMAN	Acylpyruvase FAHD1 mitochondrial OS Homo sapiens GN FAHD1 PE 1 SV 2	Regular	1203.38	0	25128.1	10	1	19	6.25	392325	1176975	84584	358.805	9.0161	Green
9932	P80748	LV302_HUMAN	Ig lambda chain V III region LOI OS Homo sapiens PE 1 SV 1	Regular	1101.21	0	12049.2	8	2	7	21.62	19312	28968	9996	8.831	0.1064	Green
8074	P05155	IC1_HUMAN	Plasma protease C1 inhibitor OS Homo sapiens GN SERPING1 PE 1 SV 2	Regular	1095.23	0	55382.4	21	5	29	12.4	54212	44694	15274	13.6251	0.7546	Green
13319	P00747	PLMN_HUMAN	Plasminogen OS Homo sapiens GN PLG PE 1 SV 2	Regular	981.103	0	93306.4	46	14	63	25.43	96258	31624	22913	9.6407	0.8995	Green
974	P02649	APOE_HUMAN	Apolipoprotein E OS Homo sapiens GN APOE PE 1 SV 1	Regular	945.069	0	36268.2	16	6	30	18.93	22936	18010	6242	5.4904	0.1991	Green
3416	P10909	CLUS_HUMAN	Clusterin OS Homo sapiens GN CLU PE 1 SV 1	Regular	926.583	0	53065	29	7	36	19.6	65442	37889	19496	11.5506	0.6129	Green
2914	P08603	CFAH_HUMAN	Complement factor H OS Homo sapiens GN CFH PE 1 SV 4	Regular	912.662	0	143773	69	20	96	24.53	166173	36789	52239	11.2153	1.6124	Green
9354	P01617	KV204_HUMAN	Ig kappa chain V II region TEW OS Homo sapiens PE 1 SV 1	Regular	899.522	0	12172.7	8	3	5	35.4	10245	13540.5	4730	4.1279	0.0502	Green
964	P06727	APOA4_HUMAN	Apolipoprotein A IV OS Homo sapiens GN APOA4 PE 1 SV 3	Regular	755.615	0	45399.1	32	12	42	30.56	69075	23808	14515	7.258	0.3295	Green
1886	P04003	C4BPA_HUMAN	C4b binding protein alpha chain OS Homo sapiens GN C4BPA PE 1 SV 2	Regular	724.086	0	69086.2	37	9	45	19.6	104680	39644	37893	12.0856	0.8349	Green
2912	P00751	CFAB_HUMAN	Complement factor B OS Homo sapiens GN CFB PE 1 SV 2	Regular	631.066	0	86901.6	35	10	64	18.59	65444	32688	21514	9.965	0.866	Green
969	P02654	APOC1_HUMAN	Apolipoprotein C I OS Homo sapiens GN APOC1 PE 1 SV 1	Regular	594.913	0	9331.94	9	2	7	21.69	13551	20326.5	2813	6.1966	0.0578	Green
17411	P00734	THRB_HUMAN	Prothrombin OS Homo sapiens GN F2 PE 1 SV 2	Regular	587.709	0	71519.7	40	12	47	24.6	72568	31083	26404	9.4758	0.6777	Green
14030	P20742	PZP_HUMAN	Pregnancy zone protein OS Homo sapiens GN PZP PE 1 SV 4	Regular	572.189	0	165346	52	12	87	8.5	144067	9000.38	40371	2.7438	0.4537	Green	167
7851	P04196	HRG_HUMAN	Histidine rich glycoprotein OS Homo sapiens GN HRG PE 1 SV 1	Regular	522.449	1.79	60547.8	22	5	33	11.81	31795	23478	5523	7.1573	0.4334	Green
968	P04114	APOB_HUMAN	Apolipoprotein B 100 OS Homo sapiens GN APOB PE 1 SV 2	Regular	419.864	1.75	516974	166	55	351	11.75	549605	29474	130006	8.9853	4.6451	Green
870	P01008	ANT3_HUMAN	Antithrombin III OS Homo sapiens GN SERPINC1 PE 1 SV 1	Regular	382.678	1.72	53058.8	17	8	37	14.87	23115	14006	7566	4.2698	0.2265	Green
8571	Q14624	ITIH4_HUMAN	Inter alpha trypsin inhibitor heavy chain H4 OS Homo sapiens GN ITIH4 PE 1 SV 4	Regular	342.386	1.69	103586	39	11	64	13.66	65803	32180	20342	9.8102	1.0162	Green
7641	P05546	HEP2_HUMAN	Heparin cofactor 2 OS Homo sapiens GN SERPIND1 PE 1 SV 3	Regular	337.92	1.67	57241.8	20	7	36	17.43	115296	14788	19808	4.5082	0.2581	Green
8568	P19827	ITIH1_HUMAN	Inter alpha trypsin inhibitor heavy chain H1 OS Homo sapiens GN ITIH1 PE 1 SV 3	Regular	274.87	1.64	101846	30	8	56	10.43	59001	31322	11906	9.5486	0.9725	Green
13443	P27169	PON1_HUMAN	Serum paraoxonase arylesterase 1 OS Homo sapiens GN PON1 PE 1 SV 3	Regular	270.763	1.61	39902.4	12	3	18	11.27	19106	17832	8963	5.4361	0.2169	Green
8569	P19823	ITIH2_HUMAN	Inter alpha trypsin inhibitor heavy chain H2 OS Homo sapiens GN ITIH2 PE 1 SV 2	Regular	226.018	1.59	106920	24	7	70	9.51	67308	41105	9889	12.531	1.3398	Green
14160	P78406	RAE1L_HUMAN	mRNA export factor OS Homo sapiens GN RAE1 PE 1 SV 1	Regular	214.561	1.56	41595.5	8	2	22	12.77	17655	39726	25803	12.1106	0.5037	Green
6317	P02679	FIBG_HUMAN	Fibrinogen gamma chain OS Homo sapiens GN FGG PE 1 SV 3	Regular	208.303	1.54	52139	12	6	37	9.49	34245	22045	12218	6.7205	0.3504	Green
784	P01019	ANGT_HUMAN	Angiotensinogen OS Homo sapiens GN AGT PE 1 SV 1	Regular	205.836	1.52	53439.4	9	4	25	11.13	86814	14965	11989	4.5621	0.2438	Green
6850	P06396	GELS_HUMAN	Gelsolin OS Homo sapiens GN GSN PE 1 SV 1	Regular	174.651	1.49	86096.8	9	5	51	7.16	15786	12100	5154	3.6887	0.3176	Green
15451	P02743	SAMP_HUMAN	Serum amyloid P component OS Homo sapiens GN APCS PE 1 SV 2	Regular	128.878	1.47	25501.2	7	2	17	9.87	11132	16698	1522	5.0904	0.1298	Yellow
17124	Q9BYX2	TBD2A_HUMAN	TBC1 domain family member 2A OS Homo sapiens GN TBC1D2 PE 1 SV 3	Regular	98.1799	1.45	106326	25	9	73	2.91	407142	10447.5	21984	3.185	0.3386	Green
8744	P04264	K2C1_HUMAN	Keratin type II cytoskeletal 1 OS Homo sapiens GN KRT1 PE 1 SV 6	Regular	94.219	1.43	66209.9	18	7	45	8.39	20148	13939	11018	4.2494	0.2813	Yellow
9544	O95202	LETM1_HUMAN	LETM1 and EF hand domain containing protein 1 mitochondrial OS Homo sapiens GN LETM1 PE 1 SV 1	Regular	78.3338	4.11	84038.6	15	5	66	3.52	36178	10555	12360	3.2177	0.2704	Green
292	Q15027	ACAP1_HUMAN	Arf GAP with coiled coil ANK repeat and PH domain containing protein 1 OS Homo sapiens GN ACAP1 PE	Regular	67.1291	5.33	82448.4	9	6	65	8.65	18790	13704	3694	4.1777	0.3444	Red
17302	Q8N6V9	TEX9_HUMAN	Testis expressed sequence 9 protein OS Homo sapiens GN TEX9 PE 2 SV 1	Regular	64.6533	8.86	45054	14	5	33	2.3	37808	13120.5	21664	3.9998	0.1802	Yellow	31171 38781
503	Q9Y6U3	ADSV_HUMAN	Adseverin OS Homo sapiens GN SCIN PE 1 SV 4	Regular	63.8485	8.75	80945.2	11	4	62	4.2	22424	5127	9138	1.563	0.1265	Yellow
6636	Q13480	GAB1_HUMAN	GRB2 associated binding protein 1 OS Homo sapiens GN GAB1 PE 1 SV 2	Regular	63.2342	8.64	77243.7	13	4	40	4.76	36678	42148.5	18119	12.8491	0.9925	Yellow
6631	Q8NHY3	GA2L2_HUMAN	GAS2 like protein 2 OS Homo sapiens GN GAS2L2 PE 2 SV 1	Regular	54.6614	12.79	97546.5	12	4	74	2.73	60523	42159	11769	12.8523	1.2537	Yellow
4710	Q7Z5J1	DHI1L_HUMAN	Hydroxysteroid 11 beta dehydrogenase 1 like protein OS Homo sapiens GN HSD11B1L PE 2 SV 1	Regular	52.8374	13.64	34459.6	12	2	22	6.35	201222	17289	50222	5.2706	0.1816	Red
9861	Q6UWE0	LRSM1_HUMAN	E3 ubiquitin protein ligase LRSAM1 OS Homo sapiens GN LRSAM1 PE 1 SV 1	Regular	51.7933	13.48	84620.5	10	7	70	3.87	55720	23913	9070	7.29	0.6169	Yellow
902	O94973	AP2A2_HUMAN	AP 2 complex subunit alpha 2 OS Homo sapiens GN AP2A2 PE 1 SV 2	Regular	50.7046	13.33	104873	14	5	58	5.01	10599	3471	5875	1.0581	0.111	Red
761	A6QL64	AN36A_HUMAN	Ankyrin repeat domain containing protein 36A OS Homo sapiens GN ANKRD36 PE 2 SV 3	Regular	46.1915	15.96	219290	7	6	216	0.98	26445	26158.5	5015	7.9745	1.7487	Yellow	762
10411	Q86YR7	MF2L2_HUMAN	Probable guanine nucleotide exchange factor MCF2L2 OS Homo sapiens GN MCF2L2 PE 2 SV 3	Regular	45.2912	16.67	128248	22	9	100	4.04	199006	34566	37476	10.5376	1.3514	Red
15964	Q8IX90	SKA3_HUMAN	Spindle and kinetochore associated protein 3 OS Homo sapiens GN SKA3 PE 1 SV 2	Regular	44.7664	18.18	46872.6	7	3	30	3.16	41450	21345	25832	6.5071	0.305	Red
10647	Q8TE76	MORC4_HUMAN	MORC family CW type zinc finger protein 4 OS Homo sapiens GN MORC4 PE 1 SV 2	Regular	42.5459	20.39	107147	10	5	77	2.13	54307	18606	16793	5.6721	0.6077	Red
5797	Q9Y4F4	F179B_HUMAN	Protein FAM179B OS Homo sapiens GN FAM179B PE 1 SV 4	Regular	42.29	20.19	190729	18	7	135	0.47	218695	204009	59543	62.1928	11.862	Yellow
19127	Q8IZH2	XRN1_HUMAN	5 3 exoribonuclease 1 OS Homo sapiens GN XRN1 PE 1 SV 1	Regular	42.0707	20	195647	11	7	109	0.59	27655	10683	11769	3.2567	0.6372	Yellow
18550	O95071	UBR5_HUMAN	E3 ubiquitin protein ligase UBR5 OS Homo sapiens GN UBR5 PE 1 SV 2	Regular	41.5047	19.81	312546	16	12	205	2.32	30064	8289	12985	2.5269	0.7898	Yellow
5061	Q9NRD9	DUOX1_HUMAN	Dual oxidase 1 OS Homo sapiens GN DUOX1 PE 1 SV 1	Regular	40.6878	19.63	178832	22	9	136	5.48	491632	468493	63326	142.822	25.5411	Red
3834	Q9UBL6	CPNE7_HUMAN	Copine 7 OS Homo sapiens GN CPNE7 PE 2 SV 1	Regular	40.5293	19.44	71434.5	12	3	44	1.74	101707	60762	15910	18.5235	1.3232	Yellow
3917	Q2VPA4	CR1L_HUMAN	Complement component receptor 1 like protein OS Homo sapiens GN CR1L PE 1 SV 3	Regular	39.809	19.27	64538.5	8	2	37	2.11	15211	38181	6416	11.6396	0.7512	Red
618	Q99996	AKAP9_HUMAN	A kinase anchor protein 9 OS Homo sapiens GN AKAP9 PE 1 SV 3	Regular	39.3952	19.09	456006	52	22	411	1.46	623592	15573	82627	4.7475	2.1649	Yellow
9959	O60449	LY75_HUMAN	Lymphocyte antigen 75 OS Homo sapiens GN LY75 PE 1 SV 3	Regular	39.3755	18.92	201961	8	3	130	0.41	573799	1695552	259248	516.895	104.393	Yellow
7894	P08107	HSP71_HUMAN	Heat shock 70 kDa protein 1A 1B OS Homo sapiens GN HSPA1A PE 1 SV 5	Regular	39.2844	18.75	70337.5	7	4	49	3.9	18892	17295	14081	5.2724	0.3709	Red
11207	Q9Y618	NCOR2_HUMAN	Nuclear receptor corepressor 2 OS Homo sapiens GN NCOR2 PE 1 SV 2	Regular	38.3487	18.58	275546	16	9	226	1.19	343184	47044.5	20251	14.3417	3.9518	Yellow
18132	Q96QT4	TRPM7_HUMAN	Transient receptor potential cation channel subfamily M member 7 OS Homo sapiens GN TRPM7 PE 1 SV 1	Regular	36.8729	19.13	214807	12	5	142	0.27	400846	13383	38248	4.0799	0.8764	Yellow
17431	Q13009	TIAM1_HUMAN	T lymphoma invasion and metastasis inducing protein 1 OS Homo sapiens GN TIAM1 PE 1 SV 2	Regular	36.3477	18.97	178820	20	10	134	1.82	45885	18138	25884	5.5294	0.9888	Yellow
16446	Q9H254	SPTN4_HUMAN	Spectrin beta chain non erythrocytic 4 OS Homo sapiens GN SPTBN4 PE 1 SV 2	Regular	35.5055	20.17	290183	21	15	245	2.61	338699	295553	77021	90.1003	26.1456	Yellow
397	O43707	ACTN4_HUMAN	Alpha actinin 4 OS Homo sapiens GN ACTN4 PE 1 SV 2	Regular	34.6678	20	105310	16	9	86	1.76	62491	89589	13642	27.3115	2.8762	Red	395
2820	Q02224	CENPE_HUMAN	Centromere associated protein E OS Homo sapiens GN CENPE PE 1 SV 2	Regular	34.5257	19.83	317784	32	22	342	2.78	478263	19682	79844	6.0001	1.9067	Yellow
3597	Q02388	CO7A1_HUMAN	Collagen alpha 1 VII chain OS Homo sapiens GN COL7A1 PE 1 SV 2	Regular	33.1979	20.97	296189	29	16	194	3.09	74557	26124	22185	7.964	2.3588	Yellow
1744	Q5VTR2	BRE1A_HUMAN	E3 ubiquitin protein ligase BRE1A OS Homo sapiens GN RNF20 PE 1 SV 2	Regular	32.8568	21.43	114290	11	6	148	2.77	14460	6283.5	6385	1.9155	0.2189	Red
12086	O75665	OFD1_HUMAN	Oral facial digital syndrome 1 protein OS Homo sapiens GN OFD1 PE 1 SV 1	Regular	32.8285	21.26	117128	15	6	99	2.37	154790	150456	38967	45.867	5.3723	Red
15662	Q13275	SEM3F_HUMAN	Semaphorin 3F OS Homo sapiens GN SEMA3F PE 2 SV 2	Regular	32.7371	21.09	89579.1	8	3	63	2.8	43640	13800	10099	4.207	0.3769	Red
18825	Q5THJ4	VP13D_HUMAN	Vacuolar protein sorting associated protein 13D OS Homo sapiens GN VPS13D PE 1 SV 1	Regular	32.3396	21.54	495609	61	19	334	0.71	524341	18662	92083	5.6892	2.8196	Yellow
13009	P98160	PGBM_HUMAN	Basement membrane specific heparan sulfate proteoglycan core protein OS Homo sapiens GN HSPG2 PE 1 S	Regular	32.0053	22.56	479552	37	17	260	0.73	59795	8803.5	25861	2.6838	1.287	Yellow
3263	Q9HCM1	CL035_HUMAN	Uncharacterized protein C12orf35 OS Homo sapiens GN C12orf35 PE 1 SV 3	Regular	31.7138	22.39	196682	25	12	146	2.69	103577	29173	40243	8.8935	1.7492	Yellow
15172	Q92736	RYR2_HUMAN	Ryanodine receptor 2 OS Homo sapiens GN RYR2 PE 1 SV 3	Regular	31.4113	22.79	569701	41	18	397	1.05	242890	45835	50555	13.973	7.9604	Yellow
16212	O14544	SOCS6_HUMAN	Suppressor of cytokine signaling 6 OS Homo sapiens GN SOCS6 PE 1 SV 2	Regular	31.2477	22.63	59984.3	11	5	38	2.24	26909	4821	9557	1.4697	0.0882	Red
8660	Q9Y4D8	K0614_HUMAN	Probable E3 ubiquitin protein ligase C12orf51 OS Homo sapiens GN C12orf51 PE 1 SV 5	Regular	30.9091	22.46	444990	37	13	277	1.98	1132504	1035847	72591	315.781	140.52	Red
12783	Q9Y5F9	PCDGI_HUMAN	Protocadherin gamma B6 OS Homo sapiens GN PCDHGB6 PE 2 SV 1	Regular	29.4186	23.4	101614	6	3	62	3.98	7550	9048	2859	2.7583	0.2803	Red
11305	Q6ZWH5	NEK10_HUMAN	Serine threonine protein kinase Nek10 OS Homo sapiens GN NEK10 PE 2 SV 3	Regular	29.2985	23.24	134229	7	5	99	3.24	186302	89436	23717	27.2649	3.6597	Red
9852	Q5S007	LRRK2_HUMAN	Leucine rich repeat serine threonine protein kinase 2 OS Homo sapiens GN LRRK2 PE 1 SV 2	Regular	28.3872	24.14	289753	18	11	195	2.18	23882	6802	11527	2.0736	0.6008	Yellow
16447	Q9NRC6	SPTN5_HUMAN	Spectrin beta chain non erythrocytic 5 OS Homo sapiens GN SPTBN5 PE 1 SV 1	Regular	27.5052	25.5	419516	24	13	327	1.69	66952	23823	30317	7.2625	3.0467	Yellow
6108	Q9NVI1	FANCI_HUMAN	Fanconi anemia group I protein OS Homo sapiens GN FANCI PE 1 SV 4	Regular	27.4769	25.33	150864	13	7	121	3.01	21536	12358	17821	3.7674	0.5684	Red
10921	Q14764	MVP_HUMAN	Major vault protein OS Homo sapiens GN MVP PE 1 SV 4	Regular	27.471	25.17	99612.1	7	5	71	4.93	39975	9770	7657	2.9784	0.2967	Red
762	Q8N2N9	AN36B_HUMAN	Ankyrin repeat domain containing protein 36B OS Homo sapiens GN ANKRD36B PE 2 SV 4	Regular	26.8346	25.97	155122	15	10	154	2.73	880646	13393	41202	4.0829	0.6333	Red	761
2996	Q96JM3	CHAP1_HUMAN	Chromosome alignment maintaining phosphoprotein 1 OS Homo sapiens GN CHAMP1 PE 1 SV 2	Regular	26.7165	25.81	90068.7	7	5	71	2.46	19428	5265	5717	1.6051	0.1446	Red
19536	Q9HCK1	ZDBF2_HUMAN	DBF4 type zinc finger containing protein 2 OS Homo sapiens GN ZDBF2 PE 1 SV 3	Regular	26.3496	26.11	268755	21	6	182	0.38	329817	231597	47719	70.6031	18.9749	Yellow
9013	P46013	KI67_HUMAN	Antigen KI 67 OS Homo sapiens GN MKI67 PE 1 SV 2	Regular	25.9424	26.42	360918	25	14	333	1.32	61204	3652	29037	1.1133	0.4018	Yellow
3549	Q7Z7A1	CNTRL_HUMAN	Centriolin OS Homo sapiens GN CNTRL PE 1 SV 2	Regular	25.6372	26.71	270027	23	13	220	1.94	263131	128999	33616	39.3258	10.619	Red
2810	Q9NYQ6	CELR1_HUMAN	Cadherin EGF LAG seven pass G type receptor 1 OS Homo sapiens GN CELSR1 PE 1 SV 1	Regular	25.5805	26.54	334562	17	8	200	3.05	44749	19863	16054	6.0553	2.0259	Red
4807	Q15398	DLGP5_HUMAN	Disks large associated protein 5 OS Homo sapiens GN DLGAP5 PE 1 SV 2	Regular	25.356	26.83	95799.4	11	3	66	1.77	146564	63591	24755	19.3859	1.8572	Red
2352	Q8IYE0	CC146_HUMAN	Coiled coil domain containing protein 146 OS Homo sapiens GN CCDC146 PE 2 SV 2	Regular	25.3381	26.67	113206	16	6	124	3.77	764155	650966	128079	198.449	22.4656	Red
6329	P02751	FINC_HUMAN	Fibronectin OS Homo sapiens GN FN1 PE 1 SV 4	Regular	25.0803	26.95	266218	12	7	145	2.35	130670	30485	15722	9.2935	2.4741	Red
13299	Q15149	PLEC_HUMAN	Plectin OS Homo sapiens GN PLEC PE 1 SV 3	Regular	24.982	27.22	533787	36	22	468	1.39	225849	60777	82817	18.5281	9.8901	Red
8544	Q13683	ITA7_HUMAN	Integrin alpha 7 OS Homo sapiens GN ITGA7 PE 1 SV 3	Regular	24.5414	28.32	130203	12	6	74	3.05	13301	8481	8058	2.5855	0.3366	Red
15200	Q9Y666	S12A7_HUMAN	Solute carrier family 12 member 7 OS Homo sapiens GN SLC12A7 PE 1 SV 3	Regular	24.5368	28.16	120361	8	5	67	0.74	11786	17781	6407	5.4206	0.6524	Red
10964	A7E2Y1	MYH7B_HUMAN	Myosin 7B OS Homo sapiens GN MYH7B PE 2 SV 3	Regular	24.4685	28	222529	18	8	162	1.08	170735	216092	34608	65.8762	14.6593	Red
5020	Q08554	DSC1_HUMAN	Desmocollin 1 OS Homo sapiens GN DSC1 PE 1 SV 2	Regular	24.3416	28.25	101470	14	5	64	3.02	17768	15423	9157	4.7018	0.4771	Red
6865	Q99684	GFI1_HUMAN	Zinc finger protein Gfi 1 OS Homo sapiens GN GFI1 PE 1 SV 2	Regular	24.1034	28.09	46380.7	8	2	28	3.55	48431	117801	6834	35.912	1.6656	Red
10961	P11055	MYH3_HUMAN	Myosin 3 OS Homo sapiens GN MYH3 PE 1 SV 3	Regular	22.7266	29.51	224989	22	17	158	0.77	105753	11598	16250	3.5357	0.7955	Red
16439	Q01082	SPTB2_HUMAN	Spectrin beta chain non erythrocytic 1 OS Homo sapiens GN SPTBN1 PE 1 SV 2	Regular	22.5712	29.73	275408	26	17	240	1.02	463655	213831	143957	65.1871	17.9531	Red
11201	Q13772	NCOA4_HUMAN	Nuclear receptor coactivator 4 OS Homo sapiens GN NCOA4 PE 1 SV 1	Regular	22.5532	29.57	70980.8	6	3	56	5.54	15052	14273	2955	4.3512	0.3088	Red
7106	Q13439	GOGA4_HUMAN	Golgin subfamily A member 4 OS Homo sapiens GN GOLGA4 PE 1 SV 1	Regular	22.3391	29.41	262053	27	12	278	1.3	263793	23598	37418	7.1939	1.8852	Red
805	Q9P2S6	ANKY1_HUMAN	Ankyrin repeat and MYND domain containing protein 1 OS Homo sapiens GN ANKMY1 PE 2 SV 2	Regular	22.3159	29.26	107170	9	3	74	3.19	57535	53103	9422	16.1886	1.7349	Red
15856	Q5VZ18	SHE_HUMAN	SH2 domain containing adapter protein E OS Homo sapiens GN SHE PE 2 SV 1	Regular	22.0906	29.47	54292.5	6	2	39	5.66	4922	7383	5738	2.2507	0.1222	Red
530	Q9UHB7	AFF4_HUMAN	AF4 FMR2 family member 4 OS Homo sapiens GN AFF4 PE 1 SV 1	Regular	21.2196	30.05	127859	10	7	105	2.24	44278	4321.5	5731	1.3174	0.1684	Red
13908	Q3SYG4	PTHB1_HUMAN	Protein PTHB1 OS Homo sapiens GN BBS9 PE 1 SV 1	Regular	21.1115	30.26	100478	12	6	63	3.61	30792	3723	5820	1.135	0.114	Red
8986	Q9NQT8	KI13B_HUMAN	Kinesin like protein KIF13B OS Homo sapiens GN KIF13B PE 1 SV 1	Regular	20.9923	30.1	204035	19	12	128	0.93	557066	667212	127464	203.402	41.5012	Red
8020	Q4G0P3	HYDIN_HUMAN	Hydrocephalus inducing protein homolog OS Homo sapiens GN HYDIN PE 1 SV 3	Regular	20.9686	29.95	581311	33	11	346	0.8	99476	18214	38182	5.5526	3.2278	Yellow
3136	Q9P2M7	CING_HUMAN	Cingulin OS Homo sapiens GN CGN PE 1 SV 2	Regular	20.2843	30.85	136614	12	5	126	2.17	22704	28284	14652	8.6225	1.178	Red
15806	Q562F6	SGOL2_HUMAN	Shugoshin like 2 OS Homo sapiens GN SGOL2 PE 1 SV 2	Regular	20.2113	30.69	145880	10	3	138	0.71	142336	363867	47783	110.926	16.1819	Red
18899	A6NCI4	VWA3A_HUMAN	von Willebrand factor A domain containing protein 3A OS Homo sapiens GN VWA3A PE 2 SV 3	Regular	20.1114	30.54	135617	11	4	102	1.77	31988	36147	7174	11.0195	1.4944	Red
12812	O95613	PCNT_HUMAN	Pericentrin OS Homo sapiens GN PCNT PE 1 SV 4	Regular	19.3156	32.06	380832	29	15	342	1.11	171984	21991.5	22847	6.7042	2.5532	Red
5119	Q8TE73	DYH5_HUMAN	Dynein heavy chain 5 axonemal OS Homo sapiens GN DNAH5 PE 1 SV 3	Regular	19.1832	31.9	532843	25	17	386	1.15	251566	97751	39485	29.7997	15.8786	Red
5851	Q9UK61	F208A_HUMAN	Protein FAM208A OS Homo sapiens GN FAM208A PE 1 SV 3	Regular	18.9332	31.75	190572	11	8	132	2.69	61235	29313	27693	8.9362	1.703	Red
6120	Q9NYQ8	FAT2_HUMAN	Protocadherin Fat 2 OS Homo sapiens GN FAT2 PE 1 SV 2	Regular	17.8585	32.87	482397	22	14	276	0.92	94505	7768	21167	2.3681	1.1424	Red
2763	Q8N8E3	CE112_HUMAN	Centrosomal protein of 112 kDa OS Homo sapiens GN CEP112 PE 1 SV 2	Regular	17.7901	33.03	113262	8	4	104	2.2	19912	12565.5	3705	3.8306	0.4339	Red
6169	Q6PIJ6	FBX38_HUMAN	F box only protein 38 OS Homo sapiens GN FBXO38 PE 1 SV 3	Regular	17.1152	33.18	135826	20	10	80	0.76	382950	16107	53859	4.9103	0.6669	Red
8951	Q8NB78	KDM1B_HUMAN	Lysine specific histone demethylase 1B OS Homo sapiens GN KDM1B PE 1 SV 3	Regular	16.8859	33.03	93524.1	6	2	65	1.46	25462	47847	8873	14.5863	1.3642	Red
1232	Q8IZT6	ASPM_HUMAN	Abnormal spindle like microcephaly associated protein OS Homo sapiens GN ASPM PE 1 SV 2	Regular	15.9806	34.93	413451	35	15	265	0.4	287289	3081	40689	0.9393	0.3883	Red
14519	Q8NE09	RGS22_HUMAN	Regulator of G protein signaling 22 OS Homo sapiens GN RGS22 PE 2 SV 3	Regular	15.8667	34.78	148361	4	5	104	2.61	15640	14461.5	8326	4.4086	0.6541	Red
9410	O15230	LAMA5_HUMAN	Laminin subunit alpha 5 OS Homo sapiens GN LAMA5 PE 1 SV 8	Regular	15.7927	34.91	412284	15	9	235	0.49	589781	13357.5	22568	4.0721	1.6789	Red
15471	O94885	SASH1_HUMAN	SAM and SH3 domain containing protein 1 OS Homo sapiens GN SASH1 PE 1 SV 3	Regular	15.7144	34.76	137737	8	3	93	3.13	42732	7857	15295	2.3952	0.3299	Red
3594	A8TX70	CO6A5_HUMAN	Collagen alpha 5 VI chain OS Homo sapiens GN COL6A5 PE 1 SV 1	Regular	15.6138	34.62	291979	24	13	217	0.38	160727	13029	73136	3.9719	1.1597	Red
13219	Q9ULL1	PKHG1_HUMAN	Pleckstrin homology domain containing family G member 1 OS Homo sapiens GN PLEKHG1 PE 1 SV 2	Regular	15.5543	34.47	156637	11	5	104	2.31	22367	19770	14792	6.027	0.944	Red
225	Q86UQ4	ABCAD_HUMAN	ATP binding cassette sub family A member 13 OS Homo sapiens GN ABCA13 PE 2 SV 3	Regular	15.5323	34.32	580894	25	15	352	0.71	133433	47320	32114	14.4257	8.3798	Red
14820	Q63HN8	RN213_HUMAN	E3 ubiquitin protein ligase RNF213 OS Homo sapiens GN RNF213 PE 1 SV 3	Regular	15.5013	34.45	598936	29	18	438	0.83	134319	34766	26319	10.5985	6.3478	Red
4058	Q7Z408	CSMD2_HUMAN	CUB and sushi domain containing protein 2 OS Homo sapiens GN CSMD2 PE 1 SV 2	Regular	15.4549	34.31	387738	20	9	179	1.81	28094	6432	16113	1.9608	0.7603	Red
5118	Q8TD57	DYH3_HUMAN	Dynein heavy chain 3 axonemal OS Homo sapiens GN DNAH3 PE 2 SV 1	Regular	14.8846	34.71	474080	24	19	343	0.34	231203	37890	70869	11.5509	5.476	Red
3617	Q99715	COCA1_HUMAN	Collagen alpha 1 XII chain OS Homo sapiens GN COL12A1 PE 1 SV 2	Regular	14.5656	34.57	334345	22	14	204	1.34	73633	6307	24599	1.9227	0.6428	Red
18695	P46939	UTRO_HUMAN	Utrophin OS Homo sapiens GN UTRN PE 1 SV 2	Regular	13.391	35.48	396691	22	13	280	1.11	576092	6231	18989	1.8995	0.7535	Red
19044	Q9Y3S1	WNK2_HUMAN	Serine threonine protein kinase WNK2 OS Homo sapiens GN WNK2 PE 1 SV 4	Regular	13.3591	35.6	244444	19	12	129	0.7	1093615	903866	196555	275.546	67.3558	Red
3013	Q9P2D1	CHD7_HUMAN	Chromodomain helicase DNA binding protein 7 OS Homo sapiens GN CHD7 PE 1 SV 3	Regular	13.2523	35.71	337753	22	11	215	0.73	96311	3696	27143	1.1267	0.3806	Red
11438	Q6KC79	NIPBL_HUMAN	Nipped B like protein OS Homo sapiens GN NIPBL PE 1 SV 2	Regular	12.5692	36.58	318105	15	7	214	1.64	52974	8647.5	11045	2.6362	0.8386	Red
16612	Q8N3U4	STAG2_HUMAN	Cohesin subunit SA 2 OS Homo sapiens GN STAG2 PE 1 SV 3	Regular	12.5167	36.43	142524	9	5	97	0.97	10166	7953	5338	2.4245	0.3456	Red
14304	P49792	RBP2_HUMAN	E3 SUMO protein ligase RanBP2 OS Homo sapiens GN RANBP2 PE 1 SV 2	Regular	12.383	36.54	362591	20	10	264	0.78	99899	65283	11952	19.9018	7.2162	Red
12806	Q9Y6V0	PCLO_HUMAN	Protein piccolo OS Homo sapiens GN PCLO PE 1 SV 4	Regular	12.3759	36.4	555045	22	12	344	0.99	148317	23226	31481	7.0805	3.93	Red
13428	P63136	POK17_HUMAN	HERV K 11q22 1 provirus ancestral Pol protein OS Homo sapiens PE 3 SV 1	Regular	12.3084	36.74	108555	9	5	75	3.14	8987	3769.5	4801	1.1491	0.1247	Red
10468	Q5JRA6	MIA3_HUMAN	Melanoma inhibitory activity protein 3 OS Homo sapiens GN MIA3 PE 1 SV 1	Regular	11.7061	36.84	214387	16	8	174	0.58	179085	66723	37382	20.3407	4.3608	Red
16625	Q9P2P6	STAR9_HUMAN	StAR related lipid transfer protein 9 OS Homo sapiens GN STARD9 PE 1 SV 3	Regular	11.632	36.7	522161	21	14	377	0.98	220442	8209	62505	2.5025	1.3067	Red
2166	Q86V15	CASZ1_HUMAN	Zinc finger protein castor homolog 1 OS Homo sapiens GN CASZ1 PE 2 SV 4	Regular	11.6089	36.57	193377	16	7	125	0.57	27022	6771	6963	2.0642	0.3992	Red
1733	P38398	BRCA1_HUMAN	Breast cancer type 1 susceptibility protein OS Homo sapiens GN BRCA1 PE 1 SV 2	Regular	11.5226	36.43	210230	13	8	145	1.99	72077	43690	18774	13.3191	2.8001	Red
18823	Q7Z7G8	VP13B_HUMAN	Vacuolar protein sorting associated protein 13B OS Homo sapiens GN VPS13B PE 1 SV 2	Regular	10.8195	36.53	454596	17	9	262	0.47	49073	11949	10395	3.6427	1.656	Red
19093	A4UGR9	XIRP2_HUMAN	Xin actin binding repeat containing protein 2 OS Homo sapiens GN XIRP2 PE 1 SV 2	Regular	10.5868	36.4	384125	23	17	302	0.8	216343	38895	65757	11.8573	4.5547	Red
7647	O95714	HERC2_HUMAN	E3 ubiquitin protein ligase HERC2 OS Homo sapiens GN HERC2 PE 1 SV 2	Regular	10.5328	36.73	533844	22	10	337	0.79	461657	39645	81097	12.0859	6.452	Red
3437	Q8N3K9	CMYA5_HUMAN	Cardiomyopathy associated protein 5 OS Homo sapiens GN CMYA5 PE 1 SV 3	Regular	10.4084	37.05	451036	28	12	347	1.08	1861479	14071	99516	4.2896	1.9348	Red
5117	Q9P225	DYH2_HUMAN	Dynein heavy chain 2 axonemal OS Homo sapiens GN DNAH2 PE 1 SV 3	Regular	10.3297	36.92	511121	14	13	364	0.47	68939	4371	17134	1.3325	0.6811	Red
11144	O60934	NBN_HUMAN	Nibrin OS Homo sapiens GN NBN PE 1 SV 1	Regular	10.2894	36.79	85643.5	7	4	66	1.33	17850	14205	9426	4.3304	0.3709	Red
395	P35609	ACTN2_HUMAN	Alpha actinin 2 OS Homo sapiens GN ACTN2 PE 1 SV 1	Regular	9.9286	36.88	104424	5	4	79	2.68	18359	19914	6643	6.0709	0.6339	Red	397
213	O95477	ABCA1_HUMAN	ATP binding cassette sub family A member 1 OS Homo sapiens GN ABCA1 PE 1 SV 3	Regular	9.7512	36.75	256527	11	4	158	1.24	118844	7899	55848	2.408	0.6177	Red
16337	Q9C093	SPEF2_HUMAN	Sperm flagellar protein 2 OS Homo sapiens GN SPEF2 PE 1 SV 2	Regular	9.5599	36.84	210381	13	8	155	1.76	45269	8388	13588	2.5571	0.538	Red
15741	Q7Z333	SETX_HUMAN	Probable helicase senataxin OS Homo sapiens GN SETX PE 1 SV 4	Regular	8.9491	37.15	307214	16	6	234	0.34	150218	5610	30426	1.7102	0.5254	Red
791	Q8IWZ3	ANKH1_HUMAN	Ankyrin repeat and KH domain containing protein 1 OS Homo sapiens GN ANKHD1 PE 1 SV 1	Regular	8.6159	37.46	271454	13	9	135	1.26	21739	5732	8332	1.7474	0.4743	Red
4846	Q9Y485	DMXL1_HUMAN	DmX like protein 1 OS Homo sapiens GN DMXL1 PE 1 SV 3	Regular	8.5849	37.33	341660	19	13	196	0.79	74076	8832	31403	2.6925	0.9199	Red
6119	Q14517	FAT1_HUMAN	Protocadherin Fat 1 OS Homo sapiens GN FAT1 PE 1 SV 2	Regular	7.5256	37.84	509695	19	14	292	0.48	140780	28513.5	48221	8.6924	4.4305	Red
16073	Q96Q15	SMG1_HUMAN	Serine threonine protein kinase SMG1 OS Homo sapiens GN SMG1 PE 1 SV 3	Regular	7.2043	37.71	414607	17	12	252	1.31	94666	6061	21889	1.8477	0.7661	Red
6139	Q75N90	FBN3_HUMAN	Fibrillin 3 OS Homo sapiens GN FBN3 PE 2 SV 3	Regular	4.2479	38.82	320658	8	4	164	0.68	9689	9615	5561	2.9312	0.9399	Red
11326	Q92859	NEO1_HUMAN	Neogenin OS Homo sapiens GN NEO1 PE 1 SV 2	Regular	2.6019	39.29	160758	5	3	88	0.82	118908	325815	18901	99.3258	15.9674	Red
31171	RANDOM10938	RANDOM10938	Random Sequence 10938	Random	1.4046	0	521789	4	1	348	0	3633	0	3567			Red	17302 38781
38781	RANDOM18548	RANDOM18548	Random Sequence 18548	Random	1.4046	0	197277	4	1	129	0	3633	0	3567			Red	31171 17302
