# Supplementary material for: Label-Free Proteomics Revealed Oxidative Stress and Inflammation as Factors That Enhance Chemoresistance in Luminal Breast Cancer
Source: Oxid Med Cell Longev. 2019 Aug 8;2019:5357649. doi: 10.1155/2019/5357649 (PMC6702830; doi:10.1155/2019/5357649)
Supplement: Supplementary Materials — Supplementary Figure 1: interaction networks among the altered proteins in chemoresistant breast cancer identified by Ingenuity Pathway Analysis (IPA) software. Red arrows indicate upregulated proteins and green arrows indicate downregulated proteins in our data. Supplementary Figure 2: histogram from the top canonical pathways among the altered proteins in chemoresistant breast cancer generated using Ingenuity Pathway Analysis (IPA) software. p value is indicated on the left side of the histogram. Supplementary Figure 3: in silico analysis obtained with Ingenuity Pathway Analysis (IPA) software showed upregulated proteins in the chemoresistant breast cancer group identified in the complement system cascade pathway. Pink-shaded proteins were upregulated in chemoresistant patients. Supplementary Figure 4: Supplementary Figure Y: coagulation system pathway identified with Ingenuity Pathway Analysis (IPA) software. Shaded notes represented altered proteins presented in chemoresistant breast cancer. Pink-shaded objects indicate upregulated proteins, and green-shaded objects indicate downregulated proteins. Supplementary Figure 5: production of nitric oxide and reactive oxygen species signaling pathway identified using Ingenuity Pathway Analysis (IPA) software. Pink-shaded target indicates upregulated proteins and green-shaded target indicates downregulated proteins presented in chemoresistant breast cancer. Supplementary Figure 6: actin cytoskeleton signaling pathway identified using Ingenuity Pathway Analysis (IPA) software. Pink-shaded target indicates upregulated proteins and green-shaded target indicates downregulated proteins presented in chemoresistant breast cancer. [file 5357649.f1.zip › 20130902_RQTBREAST_2_2D58MIN_01_IA_final_protein.xls]

## Sheet: 20130902_RQTBREAST_2_2D58MIN_01
protein.key	protein.Entry	protein.Accession	protein.Description	protein.dataBaseType	protein.score	protein.falsePositiveRate	protein.avgMass	protein.MatchedProducts	protein.matchedPeptides	protein.digestPeps	protein.seqCover(%)	protein.MatchedPeptideIntenSum	protein.top3MatchedPeptideIntenSum	protein.MatchedProductIntenSum	protein.fmolOnColumn	protein.ngramOnColumn	protein.AutoCurate	protein.Key_ForHomologs
659	P02768	ALBU_HUMAN	Serum albumin OS Homo sapiens GN ALB PE 1 SV 2	Regular	142295	0	71362.7	1036	50	55	79.15	43134180	9225114	15342420	2509.83	179.108	Green
8217	P01834	IGKC_HUMAN	Ig kappa chain C region OS Homo sapiens GN IGKC PE 1 SV 1	Regular	116153	0	11779.9	108	5	7	80.19	2677659	2196866	999642	597.691	7.0408	Green
9392	P0CG06	LAC3_HUMAN	Ig lambda 3 chain C regions OS Homo sapiens GN IGLC3 PE 1 SV 1	Regular	93034.8	0	11408.6	80	5	7	72.64	1052503	961485	402811	261.587	2.9843	Green
8210	P01857	IGHG1_HUMAN	Ig gamma 1 chain C region OS Homo sapiens GN IGHG1 PE 1 SV 1	Regular	64482.9	0	36619.2	222	15	21	78.79	4671820	1818778	1546955	494.826	18.1201	Green	8212 8211 8213
7557	P68871	HBB_HUMAN	Hemoglobin subunit beta OS Homo sapiens GN HBB PE 1 SV 2	Regular	57859.9	0	16112.5	166	11	13	82.99	1066756	512098	378919	139.324	2.2449	Green
962	P02647	APOA1_HUMAN	Apolipoprotein A I OS Homo sapiens GN APOA1 PE 1 SV 1	Regular	51954.5	0	30777.9	294	21	32	66.29	2589217	934509	946214	254.247	7.8252	Green
8213	P01861	IGHG4_HUMAN	Ig gamma 4 chain C region OS Homo sapiens GN IGHG4 PE 1 SV 1	Regular	42849.4	0	36453.8	156	11	20	50.76	2313274	213341	776679	58.0427	2.1159	Green	8212 8211 8210
18012	P02787	TRFE_HUMAN	Serotransferrin OS Homo sapiens GN TF PE 1 SV 3	Regular	39127.3	0	79345.1	504	40	76	61.89	3313953	563531	1047657	153.317	12.165	Green
8206	P01876	IGHA1_HUMAN	Ig alpha 1 chain C region OS Homo sapiens GN IGHA1 PE 1 SV 2	Regular	38081.9	0	38510.1	192	11	23	49.29	1092160	446221	410595	121.401	4.6752	Green	8207
8211	P01859	IGHG2_HUMAN	Ig gamma 2 chain C region OS Homo sapiens GN IGHG2 PE 1 SV 2	Regular	34759.2	0	36528	154	13	20	52.45	2570089	473995	772297	128.958	4.7106	Green	8212 8213 8210
8212	P01860	IGHG3_HUMAN	Ig gamma 3 chain C region OS Homo sapiens GN IGHG3 PE 1 SV 2	Regular	32649.2	0	42313.5	161	13	24	46.42	2639388	227554	863350	61.9094	2.6196	Green	8211 8213 8210
7846	P00738	HPT_HUMAN	Haptoglobin OS Homo sapiens GN HP PE 1 SV 1	Regular	30393.8	0	45889.7	286	24	28	56.9	2765266	966684	849692	263.001	12.069	Green
7556	P69905	HBA_HUMAN	Hemoglobin subunit alpha OS Homo sapiens GN HBA1 PE 1 SV 2	Regular	27543.5	0	15314.6	86	6	9	54.93	605522	539334	124168	146.734	2.2472	Green
152	P02763	A1AG1_HUMAN	Alpha 1 acid glycoprotein 1 OS Homo sapiens GN ORM1 PE 1 SV 1	Regular	24915.3	0	23739.7	102	9	17	54.73	848367	536803	291694	146.045	3.4671	Green	153
0	P00330	ADH1_YEAST	Alcohol dehydrogenase 1 OS Saccharomyces cerevisiae strain ATCC 204508 S288c GN ADH1 PE 1 SV 5	Regular	22929.6	0	37305.4	162	15	25	47.41	1336851	735118	524260	200	7.4611	Green
155	P01009	A1AT_HUMAN	Alpha 1 antitrypsin OS Homo sapiens GN SERPINA1 PE 1 SV 3	Regular	19659.4	0	46907.7	223	22	34	57.66	1870327	770334	499771	209.581	9.831	Green
7637	P02790	HEMO_HUMAN	Hemopexin OS Homo sapiens GN HPX PE 1 SV 2	Regular	19429.7	0	52417.8	171	20	34	55.19	1222428	541756	365998	147.393	7.726	Green
9358	P01620	KV302_HUMAN	Ig kappa chain V III region SIE OS Homo sapiens PE 1 SV 1	Regular	16960.4	0	11889.1	39	4	6	61.47	134900	133933	68691	36.4385	0.4332	Green
3578	P01024	CO3_HUMAN	Complement C3 OS Homo sapiens GN C3 PE 1 SV 2	Regular	15798.5	0	188688	663	73	136	52.13	2479817	281371	866653	76.5513	14.4443	Green
963	P02652	APOA2_HUMAN	Apolipoprotein A II OS Homo sapiens GN APOA2 PE 1 SV 1	Regular	14632.2	0	11289.1	50	7	11	49	242486	184049	80292	50.0733	0.5653	Green
8207	P01877	IGHA2_HUMAN	Ig alpha 2 chain C region OS Homo sapiens GN IGHA2 PE 1 SV 3	Regular	13757.8	0	37324.7	137	10	22	49.71	661786	56551.7	243486	15.3858	0.5743	Green	8206
9327	P01594	KV102_HUMAN	Ig kappa chain V I region AU OS Homo sapiens PE 1 SV 1	Regular	13523.9	0	12053.3	18	1	4	16.67	65574	190353	22230	51.7884	0.6242	Green
167	P01023	A2MG_HUMAN	Alpha 2 macroglobulin OS Homo sapiens GN A2M PE 1 SV 3	Regular	10381.2	0	164717	436	50	95	45.86	2068301	319092	641011	86.8138	14.2997	Green	14030
184	P01011	AACT_HUMAN	Alpha 1 antichymotrypsin OS Homo sapiens GN SERPINA3 PE 1 SV 2	Regular	9747.7	0	47822.1	90	11	31	32.62	355888	169801	96181	46.1969	2.2092	Green
971	P02656	APOC3_HUMAN	Apolipoprotein C III OS Homo sapiens GN APOC3 PE 1 SV 1	Regular	9252.59	0	10852.3	31	3	10	34.34	106336	104941	46064	28.5508	0.3098	Green
8214	P01871	IGHM_HUMAN	Ig mu chain C region OS Homo sapiens GN IGHM PE 1 SV 3	Regular	8668.17	0	49991	122	14	38	36.73	476554	176209	140412	47.9403	2.3966	Green
7952	P01766	HV305_HUMAN	Ig heavy chain V III region BRO OS Homo sapiens PE 1 SV 1	Regular	7839.01	0	13340.8	27	2	6	25	132592	186360	48912	50.7021	0.6764	Green
7951	P01765	HV304_HUMAN	Ig heavy chain V III region TIL OS Homo sapiens PE 1 SV 1	Regular	6880.72	0	11726.2	16	2	6	26.09	27302	39616.5	11303	10.7783	0.1264	Green
153	P19652	A1AG2_HUMAN	Alpha 1 acid glycoprotein 2 OS Homo sapiens GN ORM2 PE 1 SV 2	Regular	6834.77	0	23887.8	53	8	19	42.79	298863	114724	96522	31.2125	0.7456	Green	152
6247	P02765	FETUA_HUMAN	Alpha 2 HS glycoprotein OS Homo sapiens GN AHSG PE 1 SV 1	Regular	6802.27	0	40123.1	91	8	18	33.51	219266	133080	83900	36.2064	1.4527	Green
18888	P02774	VTDB_HUMAN	Vitamin D binding protein OS Homo sapiens GN GC PE 1 SV 1	Regular	6650.55	0	54560.5	123	16	45	45.99	306028	132198	128918	35.9665	1.9623	Green
9371	P01625	KV402_HUMAN	Ig kappa chain V IV region Len OS Homo sapiens PE 1 SV 2	Regular	3677.97	0	12754.1	12	2	7	28.95	46582	69873	5477	19.01	0.2425	Green
3585	P0C0L4	CO4A_HUMAN	Complement C4 A OS Homo sapiens GN C4A PE 1 SV 1	Regular	3613.13	0	194368	291	50	118	37.27	783343	107292	241470	29.1904	5.6737	Green
2864	P00450	CERU_HUMAN	Ceruloplasmin OS Homo sapiens GN CP PE 1 SV 1	Regular	3255.59	0	123061	135	24	80	30.33	508121	130016	125582	35.3728	4.353	Green
156	P04217	A1BG_HUMAN	Alpha 1B glycoprotein OS Homo sapiens GN A1BG PE 1 SV 4	Regular	3205.78	0	54823.8	68	12	26	34.34	216579	108060	57453	29.3994	1.6118	Green
970	P02655	APOC2_HUMAN	Apolipoprotein C II OS Homo sapiens GN APOC2 PE 1 SV 1	Regular	3109	0	11283.9	17	3	7	28.71	42935	42935	9953	11.6811	0.1318	Green
976	P02749	APOH_HUMAN	Beta 2 glycoprotein 1 OS Homo sapiens GN APOH PE 1 SV 3	Regular	2822.92	0	39609.8	46	8	22	37.97	151415	102365	40067	27.85	1.1031	Green
18894	P04004	VTNC_HUMAN	Vitronectin OS Homo sapiens GN VTN PE 1 SV 1	Regular	2706.37	0	55104	63	9	28	24.9	149411	86854	48666	23.63	1.3021	Green
19442	P25311	ZA2G_HUMAN	Zinc alpha 2 glycoprotein OS Homo sapiens GN AZGP1 PE 1 SV 2	Regular	2697.88	0	34486.9	38	9	27	36.24	60624	34961	17214	9.5117	0.328	Green
9331	P01598	KV106_HUMAN	Ig kappa chain V I region EU OS Homo sapiens PE 1 SV 1	Regular	2500.44	0	11902.3	17	3	5	32.41	44867	40341	18481	10.9754	0.1306	Green
2914	P08603	CFAH_HUMAN	Complement factor H OS Homo sapiens GN CFH PE 1 SV 4	Regular	2220.64	0	143773	149	31	96	34.69	308841	59271	99778	16.1256	2.3184	Green
9160	P01042	KNG1_HUMAN	Kininogen 1 OS Homo sapiens GN KNG1 PE 1 SV 2	Regular	2106.91	0	73041	52	11	61	19.57	216177	89223	57547	24.2745	1.773	Green
7933	P23083	HV103_HUMAN	Ig heavy chain V I region V35 OS Homo sapiens PE 1 SV 1	Regular	1797.47	0	13122.8	12	2	9	21.37	13975	20962.5	5971	5.7032	0.0748	Green
8074	P05155	IC1_HUMAN	Plasma protease C1 inhibitor OS Homo sapiens GN SERPING1 PE 1 SV 2	Regular	1687.6	0	55382.4	39	8	29	17.4	126940	87319	25100	23.7565	1.3157	Green
3416	P10909	CLUS_HUMAN	Clusterin OS Homo sapiens GN CLU PE 1 SV 1	Regular	1631.55	0	53065	46	10	36	25.39	106405	54448	34205	14.8134	0.7861	Green
7851	P04196	HRG_HUMAN	Histidine rich glycoprotein OS Homo sapiens GN HRG PE 1 SV 1	Regular	1602	0	60547.8	34	6	33	15.81	46248	32328	9990	8.7953	0.5325	Green
2912	P00751	CFAB_HUMAN	Complement factor B OS Homo sapiens GN CFB PE 1 SV 2	Regular	1516.9	0	86901.6	72	16	64	24.35	172164	55696	59037	15.1529	1.3168	Green
1886	P04003	C4BPA_HUMAN	C4b binding protein alpha chain OS Homo sapiens GN C4BPA PE 1 SV 2	Regular	1437.65	0	69086.2	67	14	45	26.63	232707	66957	50298	18.2167	1.2585	Green
9932	P80748	LV302_HUMAN	Ig lambda chain V III region LOI OS Homo sapiens PE 1 SV 1	Regular	1360.7	0	12049.2	16	4	7	45.95	29679	27102	15878	7.3735	0.0888	Green
784	P01019	ANGT_HUMAN	Angiotensinogen OS Homo sapiens GN AGT PE 1 SV 1	Regular	1351.13	0	53439.4	25	6	25	17.94	53952	34257	8278	9.3201	0.4981	Green
974	P02649	APOE_HUMAN	Apolipoprotein E OS Homo sapiens GN APOE PE 1 SV 1	Regular	1262.02	0	36268.2	25	7	30	29.02	49414	27361	11650	7.444	0.27	Green
702	P02760	AMBP_HUMAN	Protein AMBP OS Homo sapiens GN AMBP PE 1 SV 1	Regular	1150.4	0	39912	20	4	26	15.63	45541	36897	13279	10.0384	0.4007	Green
8571	Q14624	ITIH4_HUMAN	Inter alpha trypsin inhibitor heavy chain H4 OS Homo sapiens GN ITIH4 PE 1 SV 4	Regular	1081.76	0	103586	68	14	64	19.25	185576	83524	69729	22.724	2.3539	Green
7967	P01781	HV320_HUMAN	Ig heavy chain V III region GAL OS Homo sapiens PE 1 SV 1	Regular	1080.03	0	11885.4	14	3	7	26.72	23813	23813	5860	6.4787	0.077	Green
15413	P35542	SAA4_HUMAN	Serum amyloid A 4 protein OS Homo sapiens GN SAA4 PE 1 SV 2	Regular	921.446	0	14860.7	6	2	10	15.38	19201	28801.5	3778	7.8359	0.1164	Green
870	P01008	ANT3_HUMAN	Antithrombin III OS Homo sapiens GN SERPINC1 PE 1 SV 1	Regular	853.927	0	53058.8	25	8	37	18.53	38757	22809	11112	6.2055	0.3293	Green
6081	Q6P587	FAHD1_HUMAN	Acylpyruvase FAHD1 mitochondrial OS Homo sapiens GN FAHD1 PE 1 SV 2	Regular	822.023	0	25128.1	9	1	19	6.25	461214	1383642	101377	376.441	9.4593	Green
14030	P20742	PZP_HUMAN	Pregnancy zone protein OS Homo sapiens GN PZP PE 1 SV 4	Regular	820.133	0	165346	61	10	87	5.74	251244	0	64966			Green	167
968	P04114	APOB_HUMAN	Apolipoprotein B 100 OS Homo sapiens GN APOB PE 1 SV 2	Regular	788.423	0	516974	267	78	351	22.29	598983	54330	190468	14.7813	7.6415	Green
17411	P00734	THRB_HUMAN	Prothrombin OS Homo sapiens GN F2 PE 1 SV 2	Regular	682.142	0	71519.7	31	9	47	20.9	119022	45329	21808	12.3324	0.882	Green
8569	P19823	ITIH2_HUMAN	Inter alpha trypsin inhibitor heavy chain H2 OS Homo sapiens GN ITIH2 PE 1 SV 2	Regular	601.92	0	106920	48	11	70	12.58	109565	56112	33357	15.2661	1.6323	Green
7947	P06331	HV209_HUMAN	Ig heavy chain V II region ARH 77 OS Homo sapiens PE 4 SV 1	Regular	562.959	0	16399.6	6	2	5	17.12	12595	18892.5	3583	5.14	0.0843	Green
964	P06727	APOA4_HUMAN	Apolipoprotein A IV OS Homo sapiens GN APOA4 PE 1 SV 3	Regular	529.972	0	45399.1	28	9	42	19.19	53480	27481	15076	7.4766	0.3394	Green
15451	P02743	SAMP_HUMAN	Serum amyloid P component OS Homo sapiens GN APCS PE 1 SV 2	Regular	519.957	0	25501.2	15	4	17	18.83	70581	62206	17973	16.9241	0.4316	Green
8568	P19827	ITIH1_HUMAN	Inter alpha trypsin inhibitor heavy chain H1 OS Homo sapiens GN ITIH1 PE 1 SV 3	Regular	488.528	0	101846	51	13	56	21.19	114445	43863	32202	11.9336	1.2154	Green
13319	P00747	PLMN_HUMAN	Plasminogen OS Homo sapiens GN PLG PE 1 SV 2	Regular	449.134	0	93306.4	36	10	63	20.62	97323	35326	24985	9.611	0.8968	Green
9902	P51884	LUM_HUMAN	Lumican OS Homo sapiens GN LUM PE 1 SV 2	Regular	400.834	0	38771.2	16	5	20	18.64	17041	12095	6036	3.2906	0.1276	Green
7641	P05546	HEP2_HUMAN	Heparin cofactor 2 OS Homo sapiens GN SERPIND1 PE 1 SV 3	Regular	312.834	0	57241.8	26	7	36	11.62	38148	23645	10725	6.433	0.3682	Green
1844	P02746	C1QB_HUMAN	Complement C1q subcomponent subunit B OS Homo sapiens GN C1QB PE 1 SV 3	Regular	272.585	0	26949.9	9	3	14	12.65	10496	8580	4403	2.3343	0.0629	Green
3607	P02748	CO9_HUMAN	Complement component C9 OS Homo sapiens GN C9 PE 1 SV 2	Regular	250.594	0	64656.2	16	6	41	12.88	45419	18719	22110	5.0928	0.3293	Green
6329	P02751	FINC_HUMAN	Fibronectin OS Homo sapiens GN FN1 PE 1 SV 4	Regular	208.026	1.39	266218	41	15	145	9.51	276659	17627	41867	4.7957	1.2767	Green
8713	P13645	K1C10_HUMAN	Keratin type I cytoskeletal 10 OS Homo sapiens GN KRT10 PE 1 SV 6	Regular	178.748	4	59055.3	11	5	35	11.47	15431	10625	5125	2.8907	0.1707	Green
9912	P01701	LV103_HUMAN	Ig lambda chain V I region NEW OS Homo sapiens PE 1 SV 1	Regular	170.118	3.95	11566.8	11	4	7	29.73	23553	32745	5691	8.9088	0.103	Yellow
165	P02750	A2GL_HUMAN	Leucine rich alpha 2 glycoprotein OS Homo sapiens GN LRG1 PE 1 SV 2	Regular	168.971	3.9	38406.1	11	4	24	10.95	12441	11554	6247	3.1434	0.1207	Green
3987	P02741	CRP_HUMAN	C reactive protein OS Homo sapiens GN CRP PE 1 SV 1	Regular	146.731	3.85	25209.7	7	1	12	4.46	5578	16734	5833	4.5527	0.1148	Green
88	P63151	2ABA_HUMAN	Serine threonine protein phosphatase 2A 55 kDa regulatory subunit B alpha isoform OS Homo sapiens GN	Regular	143.238	3.8	52205.4	4	2	36	7.83	3452	5178	4015	1.4088	0.0735	Yellow
12542	Q86YP4	P66A_HUMAN	Transcriptional repressor p66 alpha OS Homo sapiens GN GATAD2A PE 1 SV 1	Regular	136.777	3.75	68405.1	10	4	50	2.84	133764	367794	36464	100.064	6.8449	Green
8744	P04264	K2C1_HUMAN	Keratin type II cytoskeletal 1 OS Homo sapiens GN KRT1 PE 1 SV 6	Regular	135.416	3.7	66209.9	14	5	45	5.59	35348	23332	8984	6.3478	0.4203	Green
6863	P14136	GFAP_HUMAN	Glial fibrillary acidic protein OS Homo sapiens GN GFAP PE 1 SV 1	Regular	111.257	3.66	49937.3	9	3	48	8.33	39629	38794	14056	10.5545	0.5271	Yellow
16894	A2VDJ0	T131L_HUMAN	Transmembrane protein 131 like OS Homo sapiens GN KIAA0922 PE 1 SV 2	Regular	106.809	5.88	181963	15	6	115	2.24	146143	199914	22309	54.3896	9.8969	Green
575	Q719I0	AHSA2_HUMAN	Activator of 90 kDa heat shock protein ATPase homolog 2 OS Homo sapiens GN AHSA2 PE 2 SV 2	Regular	100.309	5.81	34034.2	7	3	30	10.03	41194	54354	14653	14.7878	0.5033	Yellow
2352	Q8IYE0	CC146_HUMAN	Coiled coil domain containing protein 146 OS Homo sapiens GN CCDC146 PE 2 SV 2	Regular	96.3314	5.75	113206	20	6	124	5.65	285607	263721	37050	71.7493	8.1224	Green
6316	P02675	FIBB_HUMAN	Fibrinogen beta chain OS Homo sapiens GN FGB PE 1 SV 2	Regular	93.9532	6.74	56612.6	12	4	42	6.92	15988	9655.5	5712	2.6269	0.1487	Yellow
14608	Q9NVN3	RIC8B_HUMAN	Synembryn B OS Homo sapiens GN RIC8B PE 1 SV 2	Regular	93.1916	6.67	59623.2	10	2	41	3.85	120236	354741	19860	96.5127	5.7544	Yellow
7086	Q8NFS9	GNT2C_HUMAN	N acetyllactosaminide beta 1 6 N acetylglucosaminyl transferase isoform C OS Homo sapiens GN GCNT2	Regular	92.5762	6.59	47101.5	10	4	37	10.7	97083	11777	16840	3.2041	0.1509	Yellow
882	P08133	ANXA6_HUMAN	Annexin A6 OS Homo sapiens GN ANXA6 PE 1 SV 3	Regular	84.3677	8.51	76215.6	16	6	69	2.08	116152	158547	58970	43.1351	3.2876	Green
6317	P02679	FIBG_HUMAN	Fibrinogen gamma chain OS Homo sapiens GN FGG PE 1 SV 3	Regular	83.577	9.38	52139	7	4	37	11.7	17561	16481	4703	4.4839	0.2338	Red
12531	O43422	P52K_HUMAN	52 kDa repressor of the inhibitor of the protein kinase OS Homo sapiens GN PRKRIR PE 2 SV 2	Regular	81.3638	11.11	88844.7	14	6	68	7.36	63851	13677	29927	3.721	0.3306	Red
3590	P01031	CO5_HUMAN	Complement C5 OS Homo sapiens GN C5 PE 1 SV 4	Regular	77.805	11	190016	16	7	135	4.18	166587	10927	51809	2.9729	0.5649	Yellow
12525	Q7Z4N8	P4HA3_HUMAN	Prolyl 4 hydroxylase subunit alpha 3 OS Homo sapiens GN P4HA3 PE 1 SV 1	Regular	71.3883	14.29	61468.6	16	5	38	4.78	55588	36330	23610	9.8841	0.6076	Yellow
20223	O43264	ZW10_HUMAN	Centromere kinetochore protein zw10 homolog OS Homo sapiens GN ZW10 PE 1 SV 3	Regular	70.06	14.15	89685.1	14	5	59	4.24	129648	37233	17036	10.1298	0.9085	Yellow
8507	P78412	IRX6_HUMAN	Iroquois class homeodomain protein IRX 6 OS Homo sapiens GN IRX6 PE 2 SV 3	Regular	69.9837	14.02	49038.3	5	3	34	5.83	5153	5361	3392	1.4585	0.0715	Yellow
13788	P62191	PRS4_HUMAN	26S protease regulatory subunit 4 OS Homo sapiens GN PSMC1 PE 1 SV 1	Regular	67.4055	13.89	49355.7	13	5	40	3.18	107534	7854	18496	2.1368	0.1055	Red
14402	Q9HAU5	RENT2_HUMAN	Regulator of nonsense transcripts 2 OS Homo sapiens GN UPF2 PE 1 SV 1	Regular	65.2392	14.55	149065	11	7	122	0.47	26396	8238	10210	2.2413	0.3341	Yellow
708	Q8N944	AMER3_HUMAN	APC membrane recruitment protein 3 OS Homo sapiens GN FAM123C PE 2 SV 2	Regular	64.6966	14.41	91699.4	14	6	56	4.65	37326	16138.5	12140	4.3907	0.4026	Yellow
9853	Q6UXK5	LRRN1_HUMAN	Leucine rich repeat neuronal protein 1 OS Homo sapiens GN LRRN1 PE 1 SV 1	Regular	62.816	15.04	81515	9	4	44	6.15	5781	2803	6158	0.7626	0.0622	Yellow
15964	Q8IX90	SKA3_HUMAN	Spindle and kinetochore associated protein 3 OS Homo sapiens GN SKA3 PE 1 SV 2	Regular	59.866	14.91	46872.6	7	3	30	3.16	13802	31017	9226	8.4386	0.3955	Red
6226	Q96RD9	FCRL5_HUMAN	Fc receptor like protein 5 OS Homo sapiens GN FCRL5 PE 1 SV 3	Regular	59.0234	16.24	107749	15	4	57	3.38	78283	113572	24140	30.8991	3.3293	Yellow
635	Q9Y243	AKT3_HUMAN	RAC gamma serine threonine protein kinase OS Homo sapiens GN AKT3 PE 1 SV 1	Regular	58.8283	16.1	56230.9	8	4	48	4.8	25678	34222.5	5199	9.3108	0.5236	Yellow
18793	O43314	VIP2_HUMAN	Inositol hexakisphosphate and diphosphoinositol pentakisphosphate kinase 2 OS Homo sapiens GN PPIP5K	Regular	56.1438	15.97	141662	12	5	99	3.3	19474	17125	12379	4.6591	0.66	Yellow
9649	Q5T7N2	LITD1_HUMAN	LINE 1 type transposase domain containing protein 1 OS Homo sapiens GN L1TD1 PE 1 SV 1	Regular	52.7663	19.2	99305.9	17	7	94	1.04	413055	1115721	324602	303.549	30.1442	Yellow
16231	Q07889	SOS1_HUMAN	Son of sevenless homolog 1 OS Homo sapiens GN SOS1 PE 1 SV 1	Regular	49.8616	19.05	153434	17	8	115	1.65	90932	3681	17478	1.0015	0.1537	Yellow
5576	Q9H501	ESF1_HUMAN	ESF1 homolog OS Homo sapiens GN ESF1 PE 1 SV 1	Regular	48.4877	18.9	99195.5	22	8	87	6.23	50405	20979	25456	5.7077	0.5662	Red
284	Q13085	ACACA_HUMAN	Acetyl CoA carboxylase 1 OS Homo sapiens GN ACACA PE 1 SV 2	Regular	47.7261	18.75	267265	33	14	180	1.88	191239	157881	60835	42.9539	11.4801	Yellow
16024	Q68D06	SLN13_HUMAN	Schlafen family member 13 OS Homo sapiens GN SLFN13 PE 2 SV 1	Regular	46.3542	19.23	103527	5	3	69	4.01	22921	12963	9853	3.5268	0.3651	Red
11089	Q86W24	NAL14_HUMAN	NACHT LRR and PYD domains containing protein 14 OS Homo sapiens GN NLRP14 PE 2 SV 1	Regular	44.15	20.3	127699	10	7	83	2.29	80016	70806	26798	19.2639	2.46	Yellow
311	P22303	ACES_HUMAN	Acetylcholinesterase OS Homo sapiens GN ACHE PE 1 SV 1	Regular	41.3408	21.9	68252.4	8	4	42	7.49	28786	30975	9166	8.4272	0.5752	Red
11611	O75161	NPHP4_HUMAN	Nephrocystin 4 OS Homo sapiens GN NPHP4 PE 1 SV 2	Regular	41.2401	21.74	158853	9	3	98	1.19	130652	277281	20982	75.4385	11.9836	Red
14043	Q5TB80	QN1_HUMAN	Protein QN1 homolog OS Homo sapiens GN KIAA1009 PE 1 SV 2	Regular	40.9394	22.14	162457	24	10	148	5.7	141299	28950	38807	7.8763	1.2796	Yellow
4507	Q96JK2	DCAF5_HUMAN	DDB1 and CUL4 associated factor 5 OS Homo sapiens GN DCAF5 PE 1 SV 2	Regular	40.4642	23.08	105047	7	4	79	4.25	22462	8937	13440	2.4314	0.2554	Red
16122	Q12824	SNF5_HUMAN	SWI SNF related matrix associated actin dependent regulator of chromatin subfamily B member 1 OS Hom	Regular	39.6965	24.49	44426.5	8	4	29	8.83	13075	6304.5	7368	1.7152	0.0762	Red
761	A6QL64	AN36A_HUMAN	Ankyrin repeat domain containing protein 36A OS Homo sapiens GN ANKRD36 PE 2 SV 3	Regular	39.4162	25.33	219290	26	12	216	1.24	154948	10974	40476	2.9856	0.6547	Yellow	31218
18027	Q9Y577	TRI17_HUMAN	E3 ubiquitin protein ligase TRIM17 OS Homo sapiens GN TRIM17 PE 1 SV 1	Regular	39.0858	25.66	55502	12	4	39	4.19	12611	8821.5	9991	2.4	0.1332	Red
18981	Q96DN5	WDR67_HUMAN	WD repeat containing protein 67 OS Homo sapiens GN WDR67 PE 2 SV 2	Regular	38.9924	25.49	125216	18	10	99	4.13	48350	4963	24350	1.3503	0.1691	Red
11207	Q9Y618	NCOR2_HUMAN	Nuclear receptor corepressor 2 OS Homo sapiens GN NCOR2 PE 1 SV 2	Regular	38.6676	25.81	275546	24	12	226	1.66	471851	31731	85150	8.6329	2.3788	Yellow
4600	Q9NQI0	DDX4_HUMAN	Probable ATP dependent RNA helicase DDX4 OS Homo sapiens GN DDX4 PE 2 SV 2	Regular	38.0687	26.11	80163.1	11	4	70	3.31	10594	10161	5290	2.7645	0.2216	Red
11020	Q14324	MYPC2_HUMAN	Myosin binding protein C fast type OS Homo sapiens GN MYBPC2 PE 1 SV 2	Regular	37.9223	25.95	128927	13	7	99	1.14	22560	25380	12056	6.905	0.8902	Red
12727	Q96QU1	PCD15_HUMAN	Protocadherin 15 OS Homo sapiens GN PCDH15 PE 1 SV 2	Regular	37.9087	25.79	217438	22	11	121	1.79	125734	116002	25054	31.5602	6.8624	Yellow
5851	Q9UK61	F208A_HUMAN	Protein FAM208A OS Homo sapiens GN FAM208A PE 1 SV 3	Regular	37.7526	25.63	190572	9	6	132	1.14	72532	19486.5	23904	5.3016	1.0103	Yellow
8611	Q9P266	JCAD_HUMAN	Junctional protein associated with coronary artery disease OS Homo sapiens GN KIAA1462 PE 1 SV 3	Regular	37.43	26.38	149435	15	6	110	1.69	133582	12247.5	58042	3.3321	0.4979	Red
16258	P23497	SP100_HUMAN	Nuclear autoantigen Sp 100 OS Homo sapiens GN SP100 PE 1 SV 3	Regular	37.3909	26.22	101557	6	4	76	3.07	26406	32278.5	7621	8.7819	0.8919	Red
13247	Q99569	PKP4_HUMAN	Plakophilin 4 OS Homo sapiens GN PKP4 PE 1 SV 2	Regular	36.2131	27.81	132667	18	7	92	1.93	68356	20764.5	16620	5.6493	0.7495	Red
13546	Q8WY54	PPM1E_HUMAN	Protein phosphatase 1E OS Homo sapiens GN PPM1E PE 1 SV 2	Regular	35.141	28.49	85914.5	7	3	50	3.4	37101	4108.5	6450	1.1178	0.096	Red
5223	Q15075	EEA1_HUMAN	Early endosome antigen 1 OS Homo sapiens GN EEA1 PE 1 SV 2	Regular	34.8768	28.74	163435	18	10	158	1.63	136641	6508.5	25595	1.7707	0.2894	Red
1231	Q12797	ASPH_HUMAN	Aspartyl asparaginyl beta hydroxylase OS Homo sapiens GN ASPH PE 1 SV 3	Regular	34.7052	28.57	86318.9	6	2	49	3.83	6781	10171.5	3512	2.7673	0.2389	Red
11100	Q86W28	NALP8_HUMAN	NACHT LRR and PYD domains containing protein 8 OS Homo sapiens GN NLRP8 PE 2 SV 2	Regular	34.6549	28.41	121939	11	8	71	2.48	92815	52902	46540	14.3928	1.755	Red
9852	Q5S007	LRRK2_HUMAN	Leucine rich repeat serine threonine protein kinase 2 OS Homo sapiens GN LRRK2 PE 1 SV 2	Regular	33.9334	28.25	289753	23	13	195	2.22	131554	21250	24743	5.7814	1.6752	Red
2653	Q8IWY9	CDAN1_HUMAN	Codanin 1 OS Homo sapiens GN CDAN1 PE 1 SV 4	Regular	32.7042	29.28	135660	13	5	85	2.04	46624	34842	20210	9.4793	1.286	Red
6669	P63130	GAK12_HUMAN	HERV K 1q22 provirus ancestral Gag polyprotein OS Homo sapiens PE 3 SV 2	Regular	32.5664	29.51	74966.1	15	7	45	4.8	82389	6142	13453	1.671	0.1253	Red
13299	Q15149	PLEC_HUMAN	Plectin OS Homo sapiens GN PLEC PE 1 SV 3	Regular	32.5086	29.35	533787	54	33	468	2.43	830803	165865	198692	45.1261	24.0877	Yellow
396	Q08043	ACTN3_HUMAN	Alpha actinin 3 OS Homo sapiens GN ACTN3 PE 1 SV 2	Regular	32.2003	29.19	103983	9	6	79	2.11	13948	11184	6186	3.0428	0.3164	Red
11010	Q5VTT5	MYOM3_HUMAN	Myomesin 3 OS Homo sapiens GN MYOM3 PE 2 SV 1	Regular	32.0029	29.03	163330	15	11	115	3.41	17788	3610	9140	0.9822	0.1604	Red
19646	Q14202	ZMYM3_HUMAN	Zinc finger MYM type protein 3 OS Homo sapiens GN ZMYM3 PE 1 SV 2	Regular	31.9153	28.88	156200	10	5	88	2.04	32244	10560	6931	2.873	0.4488	Red
529	P51826	AFF3_HUMAN	AF4 FMR2 family member 3 OS Homo sapiens GN AFF3 PE 1 SV 2	Regular	31.8672	28.72	134617	8	5	85	2.37	31141	18967.5	16081	5.1604	0.6947	Red
11498	Q14957	NMDE3_HUMAN	Glutamate NMDA receptor subunit epsilon 3 OS Homo sapiens GN GRIN2C PE 2 SV 3	Regular	31.7657	28.57	135692	13	6	78	1.14	12484	8553	5804	2.327	0.3158	Red
618	Q99996	AKAP9_HUMAN	A kinase anchor protein 9 OS Homo sapiens GN AKAP9 PE 1 SV 3	Regular	31.6699	28.42	456006	44	20	411	2.79	146727	29366	41815	7.9895	3.6432	Yellow
10956	Q9UKX3	MYH13_HUMAN	Myosin 13 OS Homo sapiens GN MYH13 PE 1 SV 2	Regular	31.5403	28.27	224746	36	17	160	1.86	267841	3371.44	86814	0.9173	0.2061	Red	10962 10961 10966 10959
11011	Q5VU43	MYOME_HUMAN	Myomegalin OS Homo sapiens GN PDE4DIP PE 2 SV 1	Regular	30.7865	29.23	266506	23	9	217	1.07	490227	18522	181078	5.0392	1.343	Red
5362	O95163	ELP1_HUMAN	Elongator complex protein 1 OS Homo sapiens GN IKBKAP PE 1 SV 3	Regular	30.6946	29.08	151908	6	3	95	2.03	10394	8244	7564	2.2429	0.3407	Red
12071	Q9ULJ1	ODF2L_HUMAN	Outer dense fiber protein 2 like OS Homo sapiens GN ODF2L PE 2 SV 2	Regular	30.6938	28.93	74698	9	5	64	1.57	12426	2307	6534	0.6277	0.0469	Red
18936	Q6ZS81	WDFY4_HUMAN	WD repeat and FYVE domain containing protein 4 OS Homo sapiens GN WDFY4 PE 1 SV 3	Regular	30.3404	29.5	358116	17	9	218	1.54	226206	16832	42370	4.5794	1.64	Red
520	Q8N4X5	AF1L2_HUMAN	Actin filament associated protein 1 like 2 OS Homo sapiens GN AFAP1L2 PE 1 SV 1	Regular	29.9146	30.05	92212.2	7	4	63	2.08	12474	14190	10529	3.8606	0.356	Red
9773	Q9H9A6	LRC40_HUMAN	Leucine rich repeat containing protein 40 OS Homo sapiens GN LRRC40 PE 1 SV 1	Regular	29.4768	30.24	68763.3	4	3	48	2.82	13387	16443	6458	4.4736	0.3076	Red
3983	Q5TZA2	CROCC_HUMAN	Rootletin OS Homo sapiens GN CROCC PE 1 SV 1	Regular	29.2939	30.1	228923	31	15	219	2.53	391239	23421	45576	6.372	1.4587	Red	3771
4730	O60231	DHX16_HUMAN	Putative pre mRNA splicing factor ATP dependent RNA helicase DHX16 OS Homo sapiens GN DHX16 PE 1 SV	Regular	28.9835	30.62	119948	6	6	86	0.86	18160	6981	5075	1.8993	0.2278	Red
8778	A0AUZ9	KAL1L_HUMAN	KAT8 regulatory NSL complex subunit 1 like protein OS Homo sapiens GN KANSL1L PE 1 SV 2	Regular	28.8078	30.48	113337	7	3	81	2.63	10802	10777.5	4837	2.9322	0.3323	Red
10153	Q96JE9	MAP6_HUMAN	Microtubule associated protein 6 OS Homo sapiens GN MAP6 PE 1 SV 2	Regular	28.3497	31.63	86733.5	7	5	107	5.29	80487	74760	16818	20.3396	1.7641	Red
18695	P46939	UTRO_HUMAN	Utrophin OS Homo sapiens GN UTRN PE 1 SV 2	Regular	28.0452	32.11	396691	30	17	280	0.7	162290	114443	35788	31.136	12.3514	Yellow
5797	Q9Y4F4	F179B_HUMAN	Protein FAM179B OS Homo sapiens GN FAM179B PE 1 SV 4	Regular	28.0132	31.96	190729	16	8	135	1.57	163465	149864	95924	40.7728	7.7766	Red
8678	Q9ULL0	K1210_HUMAN	Uncharacterized protein KIAA1210 OS Homo sapiens GN KIAA1210 PE 2 SV 3	Regular	28.0026	31.82	188162	13	8	128	2.52	68412	26543	12521	7.2214	1.3588	Red
8683	Q86T90	K1328_HUMAN	Uncharacterized protein KIAA1328 OS Homo sapiens GN KIAA1328 PE 1 SV 2	Regular	27.1472	32.89	66228.4	6	3	68	5.37	9892	6639	2990	1.8062	0.1196	Red
11430	Q9Y2I6	NINL_HUMAN	Ninein like protein OS Homo sapiens GN NINL PE 1 SV 2	Regular	26.5952	33.33	157541	15	7	129	1.74	59437	7048.5	8856	1.9177	0.3021	Red
13279	Q9P212	PLCE1_HUMAN	1 phosphatidylinositol 4 5 bisphosphate phosphodiesterase epsilon 1 OS Homo sapiens GN PLCE1 PE 1 SV	Regular	26.3121	33.19	261909	17	11	164	1.22	59405	6613.5	12768	1.7993	0.4713	Red
5124	Q14204	DYHC1_HUMAN	Cytoplasmic dynein 1 heavy chain 1 OS Homo sapiens GN DYNC1H1 PE 1 SV 5	Regular	25.5691	34.47	535146	25	16	379	1.08	56868	7683	17307	2.0903	1.1186	Yellow
942	O95996	APC2_HUMAN	Adenomatous polyposis coli protein 2 OS Homo sapiens GN APC2 PE 1 SV 1	Regular	25.3932	34.32	246116	13	8	203	1.52	128929	13288.5	16444	3.6153	0.8898	Yellow
16444	Q13813	SPTN1_HUMAN	Spectrin alpha chain non erythrocytic 1 OS Homo sapiens GN SPTAN1 PE 1 SV 3	Regular	25.3635	34.45	285338	30	16	272	3.56	286766	129961	33477	35.3579	10.0889	Red
6122	Q6V0I7	FAT4_HUMAN	Protocadherin Fat 4 OS Homo sapiens GN FAT4 PE 1 SV 2	Regular	25.3491	34.58	546622	41	20	299	2.63	82690	11036	35500	3.0025	1.6412	Red
1734	P51587	BRCA2_HUMAN	Breast cancer type 2 susceptibility protein OS Homo sapiens GN BRCA2 PE 1 SV 2	Regular	25.2369	34.44	388560	25	15	290	0.73	38122	3045	21442	0.8284	0.3219	Red
10966	P13535	MYH8_HUMAN	Myosin 8 OS Homo sapiens GN MYH8 PE 1 SV 3	Regular	24.6974	35.37	223732	22	13	158	3.51	100285	21352	25013	5.8091	1.2997	Red	10962 10961 10956 10959
14895	Q13464	ROCK1_HUMAN	Rho associated protein kinase 1 OS Homo sapiens GN ROCK1 PE 1 SV 1	Regular	24.452	35.48	159201	13	8	144	3.1	16550	6691	10803	1.8204	0.2898	Red
8548	P38570	ITAE_HUMAN	Integrin alpha E OS Homo sapiens GN ITGAE PE 1 SV 3	Regular	24.3844	35.34	131642	7	5	81	3.22	33329	19863	9104	5.404	0.7114	Red
10959	P12882	MYH1_HUMAN	Myosin 1 OS Homo sapiens GN MYH1 PE 1 SV 3	Regular	23.9746	35.46	224115	24	16	162	2.11	103031	8219.36	33065	2.2362	0.5012	Red	10962 10961 10966 10956
783	Q9Y264	ANGP4_HUMAN	Angiopoietin 4 OS Homo sapiens GN ANGPT4 PE 1 SV 1	Regular	23.7219	35.32	57361.9	8	4	41	6.76	11749	11283	4521	3.0697	0.1761	Red
10962	Q9Y623	MYH4_HUMAN	Myosin 4 OS Homo sapiens GN MYH4 PE 1 SV 2	Regular	23.6995	35.18	224041	24	16	163	2.48	77254	2694.49	23501	0.7331	0.1642	Red	10961 10966 10956 10959
4662	P15924	DESP_HUMAN	Desmoplakin OS Homo sapiens GN DSP PE 1 SV 3	Regular	23.5772	35.29	334227	21	12	266	0.66	76882	19110	20640	5.1992	1.7377	Red
16316	Q5TCZ1	SPD2A_HUMAN	SH3 and PX domain containing protein 2A OS Homo sapiens GN SH3PXD2A PE 1 SV 1	Regular	23.5036	35.16	125974	11	6	109	4.32	89528	71041	85129	19.3278	2.4348	Red
16731	P14410	SUIS_HUMAN	Sucrase isomaltase intestinal OS Homo sapiens GN SI PE 1 SV 6	Regular	23.3605	35.27	210879	14	9	117	2.52	108382	5339	10453	1.4526	0.3063	Red
19093	A4UGR9	XIRP2_HUMAN	Xin actin binding repeat containing protein 2 OS Homo sapiens GN XIRP2 PE 1 SV 2	Regular	23.3464	35.14	384125	37	17	302	1.78	1096521	102052	188146	27.7648	10.6652	Red
9994	Q99698	LYST_HUMAN	Lysosomal trafficking regulator OS Homo sapiens GN LYST PE 1 SV 3	Regular	23.2454	35	434443	14	8	273	0.97	42623	8398.5	14117	2.2849	0.9927	Red
12454	Q01804	OTUD4_HUMAN	OTU domain containing protein 4 OS Homo sapiens GN OTUD4 PE 1 SV 3	Regular	22.9883	35.11	124772	4	2	90	2.7	8972	13458	1745	3.6615	0.4568	Red
8660	Q9Y4D8	K0614_HUMAN	Probable E3 ubiquitin protein ligase C12orf51 OS Homo sapiens GN C12orf51 PE 1 SV 5	Regular	22.348	35.96	444990	26	13	277	0.7	724094	853444	48136	232.192	103.323	Red
8986	Q9NQT8	KI13B_HUMAN	Kinesin like protein KIF13B OS Homo sapiens GN KIF13B PE 1 SV 1	Regular	22.3231	35.82	204035	16	7	128	0.93	271779	370982	85670	100.931	20.5935	Red
12729	O14917	PCD17_HUMAN	Protocadherin 17 OS Homo sapiens GN PCDH17 PE 2 SV 2	Regular	22.0882	36.63	127484	8	6	88	2.33	69917	8140.5	7644	2.2147	0.2823	Red
13009	P98160	PGBM_HUMAN	Basement membrane specific heparan sulfate proteoglycan core protein OS Homo sapiens GN HSPG2 PE 1 S	Regular	21.646	37.18	479552	25	12	260	1.37	112505	33965	37919	9.2407	4.4314	Red
16015	O75093	SLIT1_HUMAN	Slit homolog 1 protein OS Homo sapiens GN SLIT1 PE 2 SV 4	Regular	20.5864	37.28	173971	9	9	82	2.67	50472	8259	8881	2.247	0.3909	Red
5580	Q14674	ESPL1_HUMAN	Separin OS Homo sapiens GN ESPL1 PE 1 SV 3	Regular	20.3539	37.37	236711	13	10	149	0.42	107716	9126	13926	2.4829	0.5877	Red
16446	Q9H254	SPTN4_HUMAN	Spectrin beta chain non erythrocytic 4 OS Homo sapiens GN SPTBN4 PE 1 SV 2	Regular	19.6607	38.11	290183	20	13	245	0.82	225279	12000	24624	3.2648	0.9474	Red
9613	Q13136	LIPA1_HUMAN	Liprin alpha 1 OS Homo sapiens GN PPFIA1 PE 1 SV 1	Regular	19.5067	38.41	136349	12	5	118	1.91	22225	26374.5	16605	7.1756	0.9784	Red	9615
17261	Q9NT68	TEN2_HUMAN	Teneurin 2 OS Homo sapiens GN ODZ2 PE 1 SV 3	Regular	19.2213	38.28	312236	24	9	170	0.5	2753281	5961	54504	1.6218	0.5064	Red
3637	Q9UMD9	COHA1_HUMAN	Collagen alpha 1 XVII chain OS Homo sapiens GN COL17A1 PE 1 SV 3	Regular	18.9752	38.98	150819	7	5	85	0.53	60377	31167	10372	8.4795	1.2789	Red
10961	P11055	MYH3_HUMAN	Myosin 3 OS Homo sapiens GN MYH3 PE 1 SV 3	Regular	18.5953	39.26	224989	24	15	158	1.34	528265	4543.44	121124	1.2361	0.2781	Red	10962 10966 10956 10959
16439	Q01082	SPTB2_HUMAN	Spectrin beta chain non erythrocytic 1 OS Homo sapiens GN SPTBN1 PE 1 SV 2	Regular	18.2512	39.33	275408	19	12	240	1.02	134135	92286	22877	25.1078	6.9149	Red
3437	Q8N3K9	CMYA5_HUMAN	Cardiomyopathy associated protein 5 OS Homo sapiens GN CMYA5 PE 1 SV 3	Regular	18.2093	39.2	451036	40	21	347	1.7	1607898	29607	88416	8.055	3.6331	Red
1992	Q9Y6J0	CABIN_HUMAN	Calcineurin binding protein cabin 1 OS Homo sapiens GN CABIN1 PE 1 SV 1	Regular	18.203	39.07	248862	9	4	160	1.04	79152	3438	5478	0.9354	0.2328	Red
18613	Q9NYU1	UGGG2_HUMAN	UDP glucose glycoprotein glucosyltransferase 2 OS Homo sapiens GN UGGT2 PE 1 SV 4	Regular	18.1026	39.14	175363	10	7	128	1.19	275250	3441	14790	0.9362	0.1642	Red
10350	Q7Z7M0	MEGF8_HUMAN	Multiple epidermal growth factor like domains protein 8 OS Homo sapiens GN MEGF8 PE 1 SV 2	Regular	18.0853	39.02	314221	12	5	162	0.56	92775	22563	10370	6.1386	1.9289	Red
5711	Q86V42	F124A_HUMAN	Protein FAM124A OS Homo sapiens GN FAM124A PE 2 SV 1	Regular	18.03	38.89	60731.4	8	3	34	5.31	13048	11058	6294	3.0085	0.1827	Red
10116	Q86UL8	MAGI2_HUMAN	Membrane associated guanylate kinase WW and PDZ domain containing protein 2 OS Homo sapiens GN MAGI	Regular	17.9769	38.76	159553	7	8	107	0.76	32729	4908	12095	1.3353	0.2131	Red
6480	Q86XX4	FRAS1_HUMAN	Extracellular matrix protein FRAS1 OS Homo sapiens GN FRAS1 PE 2 SV 1	Regular	17.744	38.83	454223	31	10	238	0.9	399841	17920	70872	4.8754	2.2145	Yellow
10243	Q96RQ3	MCCA_HUMAN	Methylcrotonoyl CoA carboxylase subunit alpha mitochondrial OS Homo sapiens GN MCCC1 PE 1 SV 3	Regular	17.7137	38.71	80986.5	7	3	50	2.62	3497	3855	2528	1.0488	0.0849	Red
10500	Q96T58	MINT_HUMAN	Msx2 interacting protein OS Homo sapiens GN SPEN PE 1 SV 1	Regular	17.6527	38.59	403275	24	11	286	1.75	51492	17441	23814	4.7451	1.9136	Red
14917	O95602	RPA1_HUMAN	DNA directed RNA polymerase I subunit RPA1 OS Homo sapiens GN POLR1A PE 1 SV 2	Regular	17.6377	38.66	196808	5	5	134	1.28	24571	23203.5	9908	6.3129	1.2424	Red
8669	Q9Y2F5	K0947_HUMAN	Uncharacterized protein KIAA0947 OS Homo sapiens GN KIAA0947 PE 1 SV 5	Regular	17.6183	38.54	250914	10	9	167	1.37	581334	8290	36396	2.2554	0.5659	Red
5121	Q8WXX0	DYH7_HUMAN	Dynein heavy chain 7 axonemal OS Homo sapiens GN DNAH7 PE 1 SV 2	Regular	17.2573	38.61	464696	21	12	327	0.89	260211	111405	64655	30.3094	14.0847	Red
5061	Q9NRD9	DUOX1_HUMAN	Dual oxidase 1 OS Homo sapiens GN DUOX1 PE 1 SV 1	Regular	17.1654	38.49	178832	15	6	136	1.48	17372	5470.5	7217	1.4883	0.2662	Red
2687	Q07002	CDK18_HUMAN	Cyclin dependent kinase 18 OS Homo sapiens GN CDK18 PE 1 SV 3	Regular	17.0351	38.56	54522.3	7	3	39	1.69	24634	4287	4790	1.1663	0.0636	Red
16447	Q9NRC6	SPTN5_HUMAN	Spectrin beta chain non erythrocytic 5 OS Homo sapiens GN SPTBN5 PE 1 SV 1	Regular	16.8157	38.44	419516	20	18	327	1.36	2328283	2272367	41349	618.232	259.358	Red
3109	Q5VYM1	CI131_HUMAN	Uncharacterized protein C9orf131 OS Homo sapiens GN C9orf131 PE 2 SV 3	Regular	16.7731	38.32	119207	9	3	74	0.83	65882	178524	5351	48.5702	5.7899	Red
5794	Q8IX21	F178A_HUMAN	Protein FAM178A OS Homo sapiens GN FAM178A PE 1 SV 2	Regular	16.7465	38.39	132786	6	4	91	0.85	9276	3081	4774	0.8382	0.1113	Red
3442	Q6PJG2	CN043_HUMAN	Uncharacterized protein C14orf43 OS Homo sapiens GN C14orf43 PE 1 SV 2	Regular	16.3392	38.84	115502	7	3	87	2.78	44101	52963.5	11886	14.4095	1.6643	Red
13695	P78527	PRKDC_HUMAN	DNA dependent protein kinase catalytic subunit OS Homo sapiens GN PRKDC PE 1 SV 3	Regular	16.1175	39.09	474051	39	19	352	0.75	3464143	15406	282164	4.1914	1.987	Red
7106	Q13439	GOGA4_HUMAN	Golgin subfamily A member 4 OS Homo sapiens GN GOLGA4 PE 1 SV 1	Regular	16.0691	38.97	262053	24	13	278	2.06	75714	11079	20230	3.0142	0.7899	Red
14892	Q9HCK4	ROBO2_HUMAN	Roundabout homolog 2 OS Homo sapiens GN ROBO2 PE 1 SV 2	Regular	16.0346	38.86	152055	10	6	94	0.58	23174	37524	7038	10.209	1.5523	Red
3594	A8TX70	CO6A5_HUMAN	Collagen alpha 5 VI chain OS Homo sapiens GN COL6A5 PE 1 SV 1	Regular	16.0178	38.74	291979	26	21	217	1.99	279918	6540	62609	1.7793	0.5195	Red
3771	Q9BV73	CP250_HUMAN	Centrosome associated protein CEP250 OS Homo sapiens GN CEP250 PE 1 SV 2	Regular	15.9721	38.81	282050	22	14	280	0.45	73584	6177	21926	1.6805	0.474	Red	3983
15977	Q5T5P2	SKT_HUMAN	Sickle tail protein homolog OS Homo sapiens GN SKT PE 1 SV 2	Regular	15.8337	38.87	214743	21	10	160	1.18	52391	4422	18217	1.2031	0.2584	Red
15172	Q92736	RYR2_HUMAN	Ryanodine receptor 2 OS Homo sapiens GN RYR2 PE 1 SV 3	Regular	15.4879	38.94	569701	19	14	397	1.21	114609	68832	29535	18.7268	10.6687	Red
16597	P78524	ST5_HUMAN	Suppression of tumorigenicity 5 protein OS Homo sapiens GN ST5 PE 1 SV 3	Regular	15.2936	39.18	127682	10	4	89	1.5	19749	25137	10850	6.8389	0.8732	Red
9407	P24043	LAMA2_HUMAN	Laminin subunit alpha 2 OS Homo sapiens GN LAMA2 PE 1 SV 4	Regular	15.2831	39.07	353201	22	13	243	1.86	141610	7287	34574	1.9825	0.7002	Red
13261	P14923	PLAK_HUMAN	Junction plakoglobin OS Homo sapiens GN JUP PE 1 SV 3	Regular	15.2712	38.95	82486.3	5	2	50	1.88	57121	77727	20571	21.1468	1.7443	Red
13857	Q13200	PSMD2_HUMAN	26S proteasome non ATPase regulatory subunit 2 OS Homo sapiens GN PSMD2 PE 1 SV 3	Regular	15.0713	38.84	100941	5	3	85	1.32	15237	6306	4614	1.7156	0.1732	Red
11157	Q5TI25	NBPFE_HUMAN	Neuroblastoma breakpoint family member 14 OS Homo sapiens GN NBPF14 PE 2 SV 2	Regular	15.0209	38.73	107507	6	2	70	3.37	2667	4000.5	2640	1.0884	0.117	Red
11326	Q92859	NEO1_HUMAN	Neogenin OS Homo sapiens GN NEO1 PE 1 SV 2	Regular	14.8223	39.14	160758	8	5	88	3.22	94771	88058	38080	23.9575	3.8514	Red
8020	Q4G0P3	HYDIN_HUMAN	Hydrocephalus inducing protein homolog OS Homo sapiens GN HYDIN PE 1 SV 3	Regular	14.8047	39.03	581311	15	10	346	0.96	73735	31467	25135	8.5611	4.9766	Red
10246	O60942	MCE1_HUMAN	mRNA capping enzyme OS Homo sapiens GN RNGTT PE 1 SV 1	Regular	14.5775	39.09	69469.3	12	3	46	1.34	39539	32472	10160	8.8345	0.6137	Red
15727	O15047	SET1A_HUMAN	Histone lysine N methyltransferase SETD1A OS Homo sapiens GN SETD1A PE 1 SV 3	Regular	14.4738	39.15	186833	11	7	110	1.46	147609	4357.5	28372	1.1855	0.2215	Yellow
14911	Q8IWN7	RP1L1_HUMAN	Retinitis pigmentosa 1 like 1 protein OS Homo sapiens GN RP1L1 PE 1 SV 4	Regular	14.3855	39.04	263545	23	6	134	0.6	1157500	19512	142768	5.3085	1.399	Red
18676	O75445	USH2A_HUMAN	Usherin OS Homo sapiens GN USH2A PE 1 SV 3	Regular	14.1644	39.11	586664	24	12	290	0.94	46042	8040	20308	2.1874	1.2833	Red	35054
18825	Q5THJ4	VP13D_HUMAN	Vacuolar protein sorting associated protein 13D OS Homo sapiens GN VPS13D PE 1 SV 1	Regular	13.9593	39	495609	31	13	334	0.23	133619	19500	26248	5.3053	2.6293	Red
13657	Q9HAZ2	PRD16_HUMAN	PR domain zinc finger protein 16 OS Homo sapiens GN PRDM16 PE 1 SV 3	Regular	13.5878	39.56	142362	13	6	83	3.45	41305	11214	7904	3.0509	0.4343	Red
9615	O75145	LIPA3_HUMAN	Liprin alpha 3 OS Homo sapiens GN PPFIA3 PE 1 SV 3	Regular	13.2791	39.78	134067	12	6	117	1.01	30762	7095	8010	1.9303	0.2588	Red	9613
1590	A6H8Y1	BDP1_HUMAN	Transcription factor TFIIIB component B homolog OS Homo sapiens GN BDP1 PE 1 SV 3	Regular	13.058	39.67	295539	17	9	255	1.03	70283	70219.5	14774	19.1043	5.6461	Red
1246	Q9C0F0	ASXL3_HUMAN	Putative Polycomb group protein ASXL3 OS Homo sapiens GN ASXL3 PE 2 SV 3	Regular	12.7065	40.37	244485	18	8	140	0.44	153233	227100	25727	61.786	15.1058	Red
10730	Q9Y5S2	MRCKB_HUMAN	Serine threonine protein kinase MRCK beta OS Homo sapiens GN CDC42BPB PE 1 SV 2	Regular	12.6007	40.43	196312	8	5	152	0.88	180729	2298	25500	0.6252	0.1227	Red
690	Q8TCU4	ALMS1_HUMAN	Alstrom syndrome protein 1 OS Homo sapiens GN ALMS1 PE 1 SV 3	Regular	12.4127	40.63	463360	33	14	329	0.26	109303	3267	66273	0.8888	0.4119	Red
12954	O60437	PEPL_HUMAN	Periplakin OS Homo sapiens GN PPL PE 1 SV 4	Regular	12.2203	40.53	205317	8	6	197	1.08	19752	6469.5	6243	1.7601	0.3614	Red
225	Q86UQ4	ABCAD_HUMAN	ATP binding cassette sub family A member 13 OS Homo sapiens GN ABCA13 PE 2 SV 3	Regular	12.2147	40.42	580894	34	14	352	0.26	160749	149910	42399	40.7853	23.6919	Red
12052	O75147	OBSL1_HUMAN	Obscurin like protein 1 OS Homo sapiens GN OBSL1 PE 1 SV 4	Regular	11.5885	40.93	210026	10	4	135	2.27	20404	11731	7994	3.1916	0.6703	Red
3918	P17927	CR1_HUMAN	Complement receptor type 1 OS Homo sapiens GN CR1 PE 1 SV 3	Regular	11.4689	40.98	230620	9	6	127	2.01	69303	8701.5	13142	2.3674	0.546	Red
19127	Q8IZH2	XRN1_HUMAN	5 3 exoribonuclease 1 OS Homo sapiens GN XRN1 PE 1 SV 1	Regular	11.4647	40.87	195647	10	6	109	2.17	81285	26968.5	30110	7.3372	1.4355	Red
18260	Q96AY4	TTC28_HUMAN	Tetratricopeptide repeat protein 28 OS Homo sapiens GN TTC28 PE 1 SV 4	Regular	10.987	41.07	272824	14	9	169	1.37	61604	2730	17815	0.7427	0.2026	Red
18519	Q86T82	UBP37_HUMAN	Ubiquitin carboxyl terminal hydrolase 37 OS Homo sapiens GN USP37 PE 1 SV 2	Regular	10.9051	40.97	111082	5	4	100	2.76	18438	15099	5902	4.1079	0.4563	Red
4745	Q8TF46	DI3L1_HUMAN	DIS3 like exonuclease 1 OS Homo sapiens GN DIS3L PE 1 SV 2	Regular	10.8044	40.86	122270	11	5	92	1.8	20987	2937	7792	0.7991	0.0977	Red
11610	Q7Z494	NPHP3_HUMAN	Nephrocystin 3 OS Homo sapiens GN NPHP3 PE 1 SV 1	Regular	10.6538	40.91	152062	10	4	103	0.98	12949	17346	9308	4.7192	0.7176	Red
2810	Q9NYQ6	CELR1_HUMAN	Cadherin EGF LAG seven pass G type receptor 1 OS Homo sapiens GN CELSR1 PE 1 SV 1	Regular	10.4715	41.1	334562	13	5	200	0.73	76018	19150.5	25607	5.2102	1.7431	Red
14008	Q92626	PXDN_HUMAN	Peroxidasin homolog OS Homo sapiens GN PXDN PE 1 SV 2	Regular	10.2771	41.29	167898	6	3	100	1.49	6721	5560.5	1598	1.5128	0.254	Red
12435	Q9HC10	OTOF_HUMAN	Otoferlin OS Homo sapiens GN OTOF PE 1 SV 3	Regular	10.2249	41.19	228350	6	4	149	0.9	7247	8145	6194	2.216	0.506	Red
4905	Q8N1I0	DOCK4_HUMAN	Dedicator of cytokinesis protein 4 OS Homo sapiens GN DOCK4 PE 1 SV 3	Regular	10.2181	41.09	227032	10	9	168	1.42	67705	12057	8655	3.2803	0.7447	Red
16625	Q9P2P6	STAR9_HUMAN	StAR related lipid transfer protein 9 OS Homo sapiens GN STARD9 PE 1 SV 3	Regular	9.5511	41.56	522161	17	11	377	1.02	119214	61183	32205	16.6458	8.6918	Red
12728	Q96JQ0	PCD16_HUMAN	Protocadherin 16 OS Homo sapiens GN DCHS1 PE 2 SV 1	Regular	9.5213	41.46	346923	11	7	182	1.18	473329	14070	32826	3.828	1.328	Red
1341	Q13315	ATM_HUMAN	Serine protein kinase ATM OS Homo sapiens GN ATM PE 1 SV 3	Regular	8.955	42.07	355791	18	13	255	0.82	72816	13405.5	20159	3.6472	1.2976	Red
9832	P98164	LRP2_HUMAN	Low density lipoprotein receptor related protein 2 OS Homo sapiens GN LRP2 PE 1 SV 3	Regular	8.6807	42.11	540720	20	13	299	0.73	77188	5587	28484	1.52	0.8219	Red
5625	Q92817	EVPL_HUMAN	Envoplakin OS Homo sapiens GN EVPL PE 1 SV 3	Regular	8.4141	42.14	232916	8	5	210	0.69	8860	6237	6415	1.6969	0.3952	Red
15171	P21817	RYR1_HUMAN	Ryanodine receptor 1 OS Homo sapiens GN RYR1 PE 1 SV 3	Regular	7.8323	42.72	570879	23	16	357	0.87	199206	12981	40152	3.5317	2.0162	Red
1869	O14523	C2C2L_HUMAN	C2 domain containing protein 2 like OS Homo sapiens GN C2CD2L PE 1 SV 3	Regular	7.7903	42.76	76637.6	3	2	39	2.83	5804	14109	4479	3.8386	0.2942	Red
20232	O43149	ZZEF1_HUMAN	Zinc finger ZZ type and EF hand domain containing protein 1 OS Homo sapiens GN ZZEF1 PE 1 SV 6	Regular	7.2925	42.79	335980	18	9	210	1.59	19724	9255	14540	2.518	0.846	Red
11022	Q86TC9	MYPN_HUMAN	Myopalladin OS Homo sapiens GN MYPN PE 1 SV 2	Regular	7.0522	43.22	146797	8	5	102	1.59	9890	6306	5901	1.7156	0.2519	Red
9410	O15230	LAMA5_HUMAN	Laminin subunit alpha 5 OS Homo sapiens GN LAMA5 PE 1 SV 8	Regular	6.9461	43.25	412284	18	12	235	0.89	22348	4556	12489	1.2395	0.511	Red
6137	P35555	FBN1_HUMAN	Fibrillin 1 OS Homo sapiens GN FBN1 PE 1 SV 3	Regular	6.8283	43.28	332882	3	5	191	0.84	37965	9178.5	5857	2.4972	0.8313	Red
16925	Q86VY9	T200A_HUMAN	Transmembrane protein 200A OS Homo sapiens GN TMEM200A PE 2 SV 1	Regular	6.6126	43.57	54584.2	4	2	37	4.07	79477	119216	3167	32.4344	1.7704	Red
17263	Q6N022	TEN4_HUMAN	Teneurin 4 OS Homo sapiens GN ODZ4 PE 2 SV 2	Regular	5.9125	43.97	312576	17	10	164	0.69	27820	4710	8849	1.2814	0.4005	Red
214	Q9BZC7	ABCA2_HUMAN	ATP binding cassette sub family A member 2 OS Homo sapiens GN ABCA2 PE 1 SV 3	Regular	5.3404	44	272211	10	5	149	0.74	12692	2961	4217	0.8056	0.2193	Red
17846	Q9UPQ9	TNR6B_HUMAN	Trinucleotide repeat containing gene 6B protein OS Homo sapiens GN TNRC6B PE 1 SV 4	Regular	5.2653	43.9	194858	10	6	109	0.6	34258	2559	13764	0.6962	0.1357	Red
16543	P28290	SSFA2_HUMAN	Sperm specific antigen 2 OS Homo sapiens GN SSFA2 PE 1 SV 3	Regular	5.2537	43.81	139641	13	6	95	0.71	55330	119997	15952	32.647	4.5589	Red
9830	Q9NZR2	LRP1B_HUMAN	Low density lipoprotein receptor related protein 1B OS Homo sapiens GN LRP1B PE 1 SV 2	Regular	4.9624	43.83	535173	14	8	302	0.28	50073	12405	12437	3.375	1.8062	Red
4242	Q13616	CUL1_HUMAN	Cullin 1 OS Homo sapiens GN CUL1 PE 1 SV 2	Regular	4.9139	43.86	90363	7	2	68	1.03	57698	140955	25227	38.349	3.4653	Red
966	P08519	APOA_HUMAN	Apolipoprotein a OS Homo sapiens GN LPA PE 1 SV 1	Regular	4.8304	43.76	515063	13	7	245	0.9	22229	6160	8488	1.6759	0.8632	Red
20219	Q9P217	ZSWM5_HUMAN	Zinc finger SWIM domain containing protein 5 OS Homo sapiens GN ZSWIM5 PE 2 SV 2	Regular	4.7461	43.67	132402	4	5	77	0.93	6692	2364	3395	0.6432	0.0852	Red
14519	Q8NE09	RGS22_HUMAN	Regulator of G protein signaling 22 OS Homo sapiens GN RGS22 PE 2 SV 3	Regular	4.715	43.57	148361	6	5	104	1.27	30184	26212.5	5316	7.1315	1.058	Red
5852	Q5VWN6	F208B_HUMAN	Protein FAM208B OS Homo sapiens GN FAM208B PE 1 SV 1	Regular	3.8442	43.97	271865	14	7	180	0.41	110517	16854	21519	4.5854	1.2466	Red
14551	P98171	RHG04_HUMAN	Rho GTPase activating protein 4 OS Homo sapiens GN ARHGAP4 PE 1 SV 2	Regular	2.1029	44.23	105881	9	2	63	1.06	18205	16995	11871	4.6237	0.4896	Red
31218	RANDOM10985	RANDOM10985	Random Sequence 10985	Random	1.6845	0	208500	3	1	156	0	13713	0	11153			Red	761
35054	RANDOM14821	RANDOM14821	Random Sequence 14821	Random	1.8765	0	584831	4	1	384	0	11097	0	5544			Red	18676
