# Supplementary material for: Label-Free Proteomics Revealed Oxidative Stress and Inflammation as Factors That Enhance Chemoresistance in Luminal Breast Cancer
Source: Oxid Med Cell Longev. 2019 Aug 8;2019:5357649. doi: 10.1155/2019/5357649 (PMC6702830; doi:10.1155/2019/5357649)
Supplement: Supplementary Materials — Supplementary Figure 1: interaction networks among the altered proteins in chemoresistant breast cancer identified by Ingenuity Pathway Analysis (IPA) software. Red arrows indicate upregulated proteins and green arrows indicate downregulated proteins in our data. Supplementary Figure 2: histogram from the top canonical pathways among the altered proteins in chemoresistant breast cancer generated using Ingenuity Pathway Analysis (IPA) software. p value is indicated on the left side of the histogram. Supplementary Figure 3: in silico analysis obtained with Ingenuity Pathway Analysis (IPA) software showed upregulated proteins in the chemoresistant breast cancer group identified in the complement system cascade pathway. Pink-shaded proteins were upregulated in chemoresistant patients. Supplementary Figure 4: Supplementary Figure Y: coagulation system pathway identified with Ingenuity Pathway Analysis (IPA) software. Shaded notes represented altered proteins presented in chemoresistant breast cancer. Pink-shaded objects indicate upregulated proteins, and green-shaded objects indicate downregulated proteins. Supplementary Figure 5: production of nitric oxide and reactive oxygen species signaling pathway identified using Ingenuity Pathway Analysis (IPA) software. Pink-shaded target indicates upregulated proteins and green-shaded target indicates downregulated proteins presented in chemoresistant breast cancer. Supplementary Figure 6: actin cytoskeleton signaling pathway identified using Ingenuity Pathway Analysis (IPA) software. Pink-shaded target indicates upregulated proteins and green-shaded target indicates downregulated proteins presented in chemoresistant breast cancer. [file 5357649.f1.zip › 20130902_RQTBREAST_3_2D58MIN_01_IA_final_protein.xls]

## Sheet: 20130902_RQTBREAST_3_2D58MIN_01
protein.key	protein.Entry	protein.Accession	protein.Description	protein.dataBaseType	protein.score	protein.falsePositiveRate	protein.avgMass	protein.MatchedProducts	protein.matchedPeptides	protein.digestPeps	protein.seqCover(%)	protein.MatchedPeptideIntenSum	protein.top3MatchedPeptideIntenSum	protein.MatchedProductIntenSum	protein.fmolOnColumn	protein.ngramOnColumn	protein.AutoCurate	protein.Key_ForHomologs
659	P02768	ALBU_HUMAN	Serum albumin OS Homo sapiens GN ALB PE 1 SV 2	Regular	136839	0	71362.7	1017	49	55	73.73	37157220	7398562	13037550	2331.69	166.396	Green
8217	P01834	IGKC_HUMAN	Ig kappa chain C region OS Homo sapiens GN IGKC PE 1 SV 1	Regular	83755.1	0	11779.9	102	5	7	80.19	2150222	1806402	752856	569.295	6.7063	Green
9391	P0CG05	LAC2_HUMAN	Ig lambda 2 chain C regions OS Homo sapiens GN IGLC2 PE 1 SV 1	Regular	78211.8	0	11464.7	84	5	7	72.64	894747	773785	334740	243.862	2.7958	Green	8219
8219	B9A064	IGLL5_HUMAN	Immunoglobulin lambda like polypeptide 5 OS Homo sapiens GN IGLL5 PE 2 SV 2	Regular	63401.6	0	23405.4	74	6	12	35.05	719794	73649.3	257683	23.2109	0.5433	Green	9391
8210	P01857	IGHG1_HUMAN	Ig gamma 1 chain C region OS Homo sapiens GN IGHG1 PE 1 SV 1	Regular	57934.6	0	36619.2	216	15	21	59.7	4257308	1711815	1363704	539.486	19.7555	Green	8212 8211 8213
7557	P68871	HBB_HUMAN	Hemoglobin subunit beta OS Homo sapiens GN HBB PE 1 SV 2	Regular	49870.5	0	16112.5	143	11	13	82.99	854985	430492	292401	135.671	2.186	Green
962	P02647	APOA1_HUMAN	Apolipoprotein A I OS Homo sapiens GN APOA1 PE 1 SV 1	Regular	48905.1	0	30777.9	273	19	32	62.92	2100094	800399	763131	252.249	7.7637	Green
7846	P00738	HPT_HUMAN	Haptoglobin OS Homo sapiens GN HP PE 1 SV 1	Regular	34309.4	0	45889.7	270	23	28	54.68	2311069	819464	793018	258.257	11.8513	Green	7845
18012	P02787	TRFE_HUMAN	Serotransferrin OS Homo sapiens GN TF PE 1 SV 3	Regular	31738.2	0	79345.1	469	40	76	56.88	2690551	452114	845948	142.486	11.3055	Green
8213	P01861	IGHG4_HUMAN	Ig gamma 4 chain C region OS Homo sapiens GN IGHG4 PE 1 SV 1	Regular	30770.1	0	36453.8	131	11	20	49.54	1753197	166471	590475	52.4641	1.9125	Green	8212 8211 8210
8206	P01876	IGHA1_HUMAN	Ig alpha 1 chain C region OS Homo sapiens GN IGHA1 PE 1 SV 2	Regular	26545.3	0	38510.1	167	12	23	52.41	906207	371188	313340	116.981	4.505	Green	8207
8211	P01859	IGHG2_HUMAN	Ig gamma 2 chain C region OS Homo sapiens GN IGHG2 PE 1 SV 2	Regular	26289.4	0	36528	165	15	20	59.2	2103303	375055	607120	118.2	4.3176	Green	8212 8213 8210
8212	P01860	IGHG3_HUMAN	Ig gamma 3 chain C region OS Homo sapiens GN IGHG3 PE 1 SV 2	Regular	25300.8	0	42313.5	131	13	24	44.56	2197775	197608	646800	62.2769	2.6352	Green	8211 8213 8210
9363	P04206	KV307_HUMAN	Ig kappa chain V III region GOL OS Homo sapiens PE 1 SV 1	Regular	21970.6	0	11944.4	33	2	8	31.19	108708	163062	52568	51.3897	0.6138	Green
152	P02763	A1AG1_HUMAN	Alpha 1 acid glycoprotein 1 OS Homo sapiens GN ORM1 PE 1 SV 1	Regular	21968.9	0	23739.7	97	7	17	40.8	658287	411812	209443	129.784	3.081	Green	153
0	P00330	ADH1_YEAST	Alcohol dehydrogenase 1 OS Saccharomyces cerevisiae strain ATCC 204508 S288c GN ADH1 PE 1 SV 5	Regular	21142.8	0	37305.4	175	16	25	50.57	1190619	634610	460734	200	7.4611	Green
7637	P02790	HEMO_HUMAN	Hemopexin OS Homo sapiens GN HPX PE 1 SV 2	Regular	18447.6	0	52417.8	140	16	34	50.22	894938	406509	257449	128.113	6.7154	Green
7556	P69905	HBA_HUMAN	Hemoglobin subunit alpha OS Homo sapiens GN HBA1 PE 1 SV 2	Regular	17750.4	0	15314.6	79	6	9	54.93	381336	321407	77189	101.293	1.5513	Green
155	P01009	A1AT_HUMAN	Alpha 1 antitrypsin OS Homo sapiens GN SERPINA1 PE 1 SV 3	Regular	17266.3	0	46907.7	204	22	34	52.87	1380766	583165	378063	183.787	8.621	Green
963	P02652	APOA2_HUMAN	Apolipoprotein A II OS Homo sapiens GN APOA2 PE 1 SV 1	Regular	16761	0	11289.1	76	7	11	51	352053	283199	156255	89.2514	1.0076	Green
7845	P00739	HPTR_HUMAN	Haptoglobin related protein OS Homo sapiens GN HPR PE 1 SV 2	Regular	14877.9	0	39542.9	142	13	25	37.64	962581	11415.3	315787	3.5976	0.1423	Green	7846
3578	P01024	CO3_HUMAN	Complement C3 OS Homo sapiens GN C3 PE 1 SV 2	Regular	12698.2	0	188688	619	73	136	50.09	1990507	223444	709264	70.4193	13.2873	Green
7952	P01766	HV305_HUMAN	Ig heavy chain V III region BRO OS Homo sapiens PE 1 SV 1	Regular	10145.1	0	13340.8	27	2	6	25	105398	156351	44623	49.2747	0.6574	Green
9332	P01599	KV107_HUMAN	Ig kappa chain V I region Gal OS Homo sapiens PE 1 SV 1	Regular	9857.82	0	11928.3	17	1	6	16.67	55463	166389	29035	52.4382	0.6255	Green
167	P01023	A2MG_HUMAN	Alpha 2 macroglobulin OS Homo sapiens GN A2M PE 1 SV 3	Regular	7909.45	0	164717	363	46	95	40.5	1589089	241968	460604	76.2572	12.5609	Green
8207	P01877	IGHA2_HUMAN	Ig alpha 2 chain C region OS Homo sapiens GN IGHA2 PE 1 SV 3	Regular	7739.9	0	37324.7	101	10	22	48.82	450813	37974.9	153408	11.968	0.4467	Green	8206
184	P01011	AACT_HUMAN	Alpha 1 antichymotrypsin OS Homo sapiens GN SERPINA3 PE 1 SV 2	Regular	7274.73	0	47822.1	79	11	31	29.31	288001	135360	79675	42.6593	2.0401	Green
7951	P01765	HV304_HUMAN	Ig heavy chain V III region TIL OS Homo sapiens PE 1 SV 1	Regular	7090.85	0	11726.2	15	2	6	26.09	23803	35704.5	9676	11.2524	0.1319	Green
18888	P02774	VTDB_HUMAN	Vitamin D binding protein OS Homo sapiens GN GC PE 1 SV 1	Regular	6384.49	0	54560.5	83	12	45	35.65	193445	97598	77330	30.7584	1.6782	Green
8214	P01871	IGHM_HUMAN	Ig mu chain C region OS Homo sapiens GN IGHM PE 1 SV 3	Regular	6316.89	0	49991	103	14	38	39.82	358986	128738	98589	40.5723	2.0282	Green
153	P19652	A1AG2_HUMAN	Alpha 1 acid glycoprotein 2 OS Homo sapiens GN ORM2 PE 1 SV 2	Regular	6275.59	0	23887.8	51	8	19	39.8	245540	89554.7	75083	28.2235	0.6742	Green	152
971	P02656	APOC3_HUMAN	Apolipoprotein C III OS Homo sapiens GN APOC3 PE 1 SV 1	Regular	5616.8	0	10852.3	25	3	10	34.34	94785	87546	27659	27.5905	0.2994	Green
6247	P02765	FETUA_HUMAN	Alpha 2 HS glycoprotein OS Homo sapiens GN AHSG PE 1 SV 1	Regular	5402.78	0	40123.1	75	7	18	30.25	151917	94567	51507	29.8032	1.1958	Green
970	P02655	APOC2_HUMAN	Apolipoprotein C II OS Homo sapiens GN APOC2 PE 1 SV 1	Regular	3460.35	0	11283.9	17	2	7	19.8	28447	39889.5	7279	12.5713	0.1419	Green
9371	P01625	KV402_HUMAN	Ig kappa chain V IV region Len OS Homo sapiens PE 1 SV 2	Regular	2673.64	0	12754.1	13	2	7	23.68	34555	51832.5	13752	16.3352	0.2083	Green
9354	P01617	KV204_HUMAN	Ig kappa chain V II region TEW OS Homo sapiens PE 1 SV 1	Regular	2377.16	0	12172.7	15	2	5	32.74	64984	97476	11146	30.72	0.3739	Green
3585	P0C0L4	CO4A_HUMAN	Complement C4 A OS Homo sapiens GN C4A PE 1 SV 1	Regular	2247.76	0	194368	211	42	118	30.28	543015	88146	163423	27.7796	5.3995	Green
2864	P00450	CERU_HUMAN	Ceruloplasmin OS Homo sapiens GN CP PE 1 SV 1	Regular	2211.38	0	123061	116	22	80	31.36	385533	109520	111031	34.5157	4.2475	Green
976	P02749	APOH_HUMAN	Beta 2 glycoprotein 1 OS Homo sapiens GN APOH PE 1 SV 3	Regular	1959.99	0	39609.8	38	8	22	34.78	94321	74567	18321	23.5001	0.9308	Green
19442	P25311	ZA2G_HUMAN	Zinc alpha 2 glycoprotein OS Homo sapiens GN AZGP1 PE 1 SV 2	Regular	1939.73	0	34486.9	30	10	27	41.28	53604	28639	16606	9.0257	0.3113	Green
18894	P04004	VTNC_HUMAN	Vitronectin OS Homo sapiens GN VTN PE 1 SV 1	Regular	1619.17	0	55104	51	8	28	19.25	120582	77769	31998	24.5092	1.3506	Green
8074	P05155	IC1_HUMAN	Plasma protease C1 inhibitor OS Homo sapiens GN SERPING1 PE 1 SV 2	Regular	1582.15	0	55382.4	39	9	29	18.4	119841	66294	38558	20.8928	1.1571	Green
156	P04217	A1BG_HUMAN	Alpha 1B glycoprotein OS Homo sapiens GN A1BG PE 1 SV 4	Regular	1542.23	0	54823.8	49	12	26	35.56	151164	75555	40360	23.8115	1.3054	Green
9160	P01042	KNG1_HUMAN	Kininogen 1 OS Homo sapiens GN KNG1 PE 1 SV 2	Regular	1410.79	0	73041	41	8	61	14.6	160942	73451	45992	23.1484	1.6908	Green
2912	P00751	CFAB_HUMAN	Complement factor B OS Homo sapiens GN CFB PE 1 SV 2	Regular	1222.98	0	86901.6	54	11	64	18.98	125398	45300	47241	14.2765	1.2406	Green
2914	P08603	CFAH_HUMAN	Complement factor H OS Homo sapiens GN CFH PE 1 SV 4	Regular	1222.86	0	143773	93	20	96	21.45	175654	42173	60048	13.291	1.9109	Green
1886	P04003	C4BPA_HUMAN	C4b binding protein alpha chain OS Homo sapiens GN C4BPA PE 1 SV 2	Regular	1206.71	0	69086.2	56	12	45	27.47	170217	53852	48084	16.9717	1.1725	Green
9932	P80748	LV302_HUMAN	Ig lambda chain V III region LOI OS Homo sapiens PE 1 SV 1	Regular	1153.52	0	12049.2	10	3	7	29.73	23230	33675	11158	10.6128	0.1279	Green
784	P01019	ANGT_HUMAN	Angiotensinogen OS Homo sapiens GN AGT PE 1 SV 1	Regular	1109.94	0	53439.4	20	6	25	16.29	45335	27875	6495	8.7849	0.4695	Green
974	P02649	APOE_HUMAN	Apolipoprotein E OS Homo sapiens GN APOE PE 1 SV 1	Regular	1067.98	0	36268.2	22	8	30	29.65	41290	22862	15349	7.2051	0.2613	Green
6081	Q6P587	FAHD1_HUMAN	Acylpyruvase FAHD1 mitochondrial OS Homo sapiens GN FAHD1 PE 1 SV 2	Regular	850.474	0	25128.1	9	2	19	6.25	410575	1206054	91332	380.093	9.551	Green
7851	P04196	HRG_HUMAN	Histidine rich glycoprotein OS Homo sapiens GN HRG PE 1 SV 1	Regular	826.645	0	60547.8	25	5	33	11.81	33424	26719	7740	8.4206	0.5098	Green
9365	P04433	KV309_HUMAN	Ig kappa chain V III region VG Fragment OS Homo sapiens PE 1 SV 1	Regular	821.444	0	12689.2	6	2	6	26.09	32443	46149	3952	14.5441	0.1846	Green
15451	P02743	SAMP_HUMAN	Serum amyloid P component OS Homo sapiens GN APCS PE 1 SV 2	Regular	814.939	0	25501.2	19	4	17	20.18	28799	23444	7720	7.3885	0.1884	Green
8571	Q14624	ITIH4_HUMAN	Inter alpha trypsin inhibitor heavy chain H4 OS Homo sapiens GN ITIH4 PE 1 SV 4	Regular	697.537	0	103586	50	11	64	12.37	84550	37865	31977	11.9333	1.2361	Green
17411	P00734	THRB_HUMAN	Prothrombin OS Homo sapiens GN F2 PE 1 SV 2	Regular	659.464	0	71519.7	41	13	47	26.53	113256	32886	47030	10.3642	0.7412	Green
968	P04114	APOB_HUMAN	Apolipoprotein B 100 OS Homo sapiens GN APOB PE 1 SV 2	Regular	597.3	0	516974	205	63	351	16.09	397337	37002	128448	11.6613	6.0286	Green
3416	P10909	CLUS_HUMAN	Clusterin OS Homo sapiens GN CLU PE 1 SV 1	Regular	583.639	0	53065	27	8	36	24.05	77716	44574	18690	14.0477	0.7454	Green
8569	P19823	ITIH2_HUMAN	Inter alpha trypsin inhibitor heavy chain H2 OS Homo sapiens GN ITIH2 PE 1 SV 2	Regular	569.585	0	106920	36	10	70	15.64	83632	42350	24698	13.3468	1.427	Green
870	P01008	ANT3_HUMAN	Antithrombin III OS Homo sapiens GN SERPINC1 PE 1 SV 1	Regular	518.916	0	53058.8	23	8	37	20.47	41705	19119	16157	6.0254	0.3197	Green
13319	P00747	PLMN_HUMAN	Plasminogen OS Homo sapiens GN PLG PE 1 SV 2	Regular	502.758	0	93306.4	32	10	63	19.75	67516	25843	25529	8.1445	0.7599	Green
702	P02760	AMBP_HUMAN	Protein AMBP OS Homo sapiens GN AMBP PE 1 SV 1	Regular	479.629	0	39912	8	4	26	13.64	34052	30919	7067	9.7443	0.3889	Green
969	P02654	APOC1_HUMAN	Apolipoprotein C I OS Homo sapiens GN APOC1 PE 1 SV 1	Regular	462.895	0	9331.94	6	2	7	21.69	11490	17235	1545	5.4317	0.0507	Green
165	P02750	A2GL_HUMAN	Leucine rich alpha 2 glycoprotein OS Homo sapiens GN LRG1 PE 1 SV 2	Regular	425.755	0	38406.1	12	4	24	14.12	12520	11614	5586	3.6602	0.1406	Green
13443	P27169	PON1_HUMAN	Serum paraoxonase arylesterase 1 OS Homo sapiens GN PON1 PE 1 SV 3	Regular	406.78	0	39902.4	17	4	18	16.62	22585	20831	10855	6.565	0.262	Green
8568	P19827	ITIH1_HUMAN	Inter alpha trypsin inhibitor heavy chain H1 OS Homo sapiens GN ITIH1 PE 1 SV 3	Regular	274.708	0	101846	33	9	56	12.95	64953	31698	16086	9.9898	1.0174	Green
964	P06727	APOA4_HUMAN	Apolipoprotein A IV OS Homo sapiens GN APOA4 PE 1 SV 3	Regular	230.143	0	45399.1	21	8	42	24.49	73029	22969	17000	7.2388	0.3286	Green
11219	Q9GZM8	NDEL1_HUMAN	Nuclear distribution protein nudE like 1 OS Homo sapiens GN NDEL1 PE 1 SV 1	Regular	184.632	0	38545.9	12	5	41	6.96	190200	260366	51809	82.0553	3.1629	Green
8713	P13645	K1C10_HUMAN	Keratin type I cytoskeletal 10 OS Homo sapiens GN KRT10 PE 1 SV 6	Regular	162.945	0	59055.3	10	4	35	11.3	8877	7985	5811	2.5165	0.1486	Green
8744	P04264	K2C1_HUMAN	Keratin type II cytoskeletal 1 OS Homo sapiens GN KRT1 PE 1 SV 6	Regular	162.209	0	66209.9	19	9	45	15.53	32458	17687	11385	5.5741	0.3691	Yellow
3598	P10643	CO7_HUMAN	Complement component C7 OS Homo sapiens GN C7 PE 1 SV 2	Regular	143.66	0	96711.9	12	5	63	4.63	360821	5610	85364	1.768	0.171	Green
7641	P05546	HEP2_HUMAN	Heparin cofactor 2 OS Homo sapiens GN SERPIND1 PE 1 SV 3	Regular	131.041	1.37	57241.8	19	5	36	8.22	16335	12478	11609	3.9325	0.2251	Green
6850	P06396	GELS_HUMAN	Gelsolin OS Homo sapiens GN GSN PE 1 SV 1	Regular	115.496	3.95	86096.8	8	6	51	6.65	16957	12101	7508	3.8137	0.3283	Yellow
6329	P02751	FINC_HUMAN	Fibronectin OS Homo sapiens GN FN1 PE 1 SV 4	Regular	101.453	5.13	266218	25	12	145	4.53	60729	13108	14761	4.131	1.0998	Yellow
6691	Q14435	GALT3_HUMAN	Polypeptide N acetylgalactosaminyltransferase 3 OS Homo sapiens GN GALNT3 PE 2 SV 2	Regular	90.845	5.06	73465.8	5	3	43	3.95	13336	18847.5	6551	5.9399	0.4364	Yellow
13746	P21108	PRPS3_HUMAN	Ribose phosphate pyrophosphokinase 3 OS Homo sapiens GN PRPS1L1 PE 1 SV 2	Regular	68.1582	8.43	35409.7	8	4	20	12.58	23469	20248	6629	6.3812	0.226	Yellow
3590	P01031	CO5_HUMAN	Complement C5 OS Homo sapiens GN C5 PE 1 SV 4	Regular	67.0147	8.33	190016	17	7	135	4.06	170417	9821	50170	3.0951	0.5881	Yellow
8564	P15884	ITF2_HUMAN	Transcription factor 4 OS Homo sapiens GN TCF4 PE 1 SV 3	Regular	61.3978	8.24	71536.4	17	2	41	6.9	277462	416193	51655	131.165	9.3831	Yellow
16846	P49591	SYSC_HUMAN	Serine tRNA ligase cytoplasmic OS Homo sapiens GN SARS PE 1 SV 3	Regular	54.1601	9.2	59290.6	4	3	45	3.89	11469	12826.5	6357	4.0423	0.2397	Yellow
12903	Q8NCN5	PDPR_HUMAN	Pyruvate dehydrogenase phosphatase regulatory subunit mitochondrial OS Homo sapiens GN PDPR PE 1 SV	Regular	46.9198	11.11	100220	13	9	65	2.96	35852	13961	9834	4.3999	0.441	Red
761	A6QL64	AN36A_HUMAN	Ankyrin repeat domain containing protein 36A OS Homo sapiens GN ANKRD36 PE 2 SV 3	Regular	41.4079	12.9	219290	24	12	216	2.22	388473	10366	31139	3.2669	0.7164	Yellow
12086	O75665	OFD1_HUMAN	Oral facial digital syndrome 1 protein OS Homo sapiens GN OFD1 PE 1 SV 1	Regular	38.894	14.58	117128	21	11	99	4.84	71369	45031	29293	14.1917	1.6622	Red
11500	Q05586	NMDZ1_HUMAN	Glutamate NMDA receptor subunit zeta 1 OS Homo sapiens GN GRIN1 PE 1 SV 1	Regular	37.8176	15.31	106057	21	7	80	2.67	26988	21448.5	16258	6.7596	0.7169	Red
2352	Q8IYE0	CC146_HUMAN	Coiled coil domain containing protein 146 OS Homo sapiens GN CCDC146 PE 2 SV 2	Regular	37.1369	15.15	113206	17	6	124	2.83	66861	80047.5	36639	25.2273	2.8559	Red
13299	Q15149	PLEC_HUMAN	Plectin OS Homo sapiens GN PLEC PE 1 SV 3	Regular	36.8516	15.84	533787	51	30	468	2.05	1266482	316340	232684	99.6959	53.2164	Yellow
9846	Q6ZRR7	LRRC9_HUMAN	Leucine rich repeat containing protein 9 OS Homo sapiens GN LRRC9 PE 2 SV 2	Regular	36.351	15.69	168907	25	10	111	2.82	162989	69348	29019	21.8553	3.6915	Red
9649	Q5T7N2	LITD1_HUMAN	LINE 1 type transposase domain containing protein 1 OS Homo sapiens GN L1TD1 PE 1 SV 1	Regular	36.239	15.53	99305.9	17	5	94	1.04	388787	1040568	311559	327.939	32.5663	Yellow
9751	Q15048	LRC14_HUMAN	Leucine rich repeat containing protein 14 OS Homo sapiens GN LRRC14 PE 2 SV 1	Regular	35.7211	16.19	55368.8	6	2	41	4.87	9016	13524	5033	4.2621	0.236	Red
1726	P50747	BPL1_HUMAN	Biotin protein ligase OS Homo sapiens GN HLCS PE 1 SV 1	Regular	35.0825	16.82	81387.4	11	4	52	1.38	88900	2325	9280	0.7327	0.0596	Red
14564	Q5T5U3	RHG21_HUMAN	Rho GTPase activating protein 21 OS Homo sapiens GN ARHGAP21 PE 1 SV 1	Regular	33.2983	18.18	218700	21	11	170	4.09	73191	35386	20016	11.1521	2.439	Red
11773	Q92621	NU205_HUMAN	Nuclear pore complex protein Nup205 OS Homo sapiens GN NUP205 PE 1 SV 3	Regular	33.1732	18.02	230317	14	6	143	0.65	33961	49356	13514	15.5548	3.5825	Yellow
5797	Q9Y4F4	F179B_HUMAN	Protein FAM179B OS Homo sapiens GN FAM179B PE 1 SV 4	Regular	32.9519	18.58	190729	25	9	135	3.49	767510	130560	141827	41.1465	7.8478	Red
11089	Q86W24	NAL14_HUMAN	NACHT LRR and PYD domains containing protein 14 OS Homo sapiens GN NLRP14 PE 2 SV 1	Regular	32.2803	19.13	127699	12	6	83	1.92	79338	81660	20482	25.7355	3.2864	Red
16447	Q9NRC6	SPTN5_HUMAN	Spectrin beta chain non erythrocytic 5 OS Homo sapiens GN SPTBN5 PE 1 SV 1	Regular	30.837	20.34	419516	20	12	327	1.25	128144	18854	18906	5.9419	2.4927	Yellow
9734	P42704	LPPRC_HUMAN	Leucine rich PPR motif containing protein mitochondrial OS Homo sapiens GN LRPPRC PE 1 SV 3	Regular	29.4879	20.83	159103	16	6	130	1.29	33698	16791	10934	5.2918	0.8419	Red
12459	Q7RTY7	OVCH1_HUMAN	Ovochymase 1 OS Homo sapiens GN OVCH1 PE 2 SV 2	Regular	27.9373	21.31	127176	10	5	77	3.88	62429	56730	10934	17.8787	2.2737	Red
1385	Q8TE60	ATS18_HUMAN	A disintegrin and metalloproteinase with thrombospondin motifs 18 OS Homo sapiens GN ADAMTS18 PE 1 S	Regular	27.3783	21.77	139558	9	6	79	2.95	12731	3738	3809	1.178	0.1644	Red
19044	Q9Y3S1	WNK2_HUMAN	Serine threonine protein kinase WNK2 OS Homo sapiens GN WNK2 PE 1 SV 4	Regular	25.0474	23.44	244444	25	10	129	3.13	526405	40278	102783	12.6938	3.1029	Yellow
5122	Q96JB1	DYH8_HUMAN	Dynein heavy chain 8 axonemal OS Homo sapiens GN DNAH8 PE 1 SV 2	Regular	24.4087	23.85	518315	42	25	367	1.29	721277	6810	94924	2.1462	1.1124	Red
10185	Q6P0Q8	MAST2_HUMAN	Microtubule associated serine threonine protein kinase 2 OS Homo sapiens GN MAST2 PE 1 SV 2	Regular	24.0326	23.66	197691	18	10	134	4.23	92410	67209	14450	21.1812	4.1873	Red
644	Q60I27	AL2CL_HUMAN	ALS2 C terminal like protein OS Homo sapiens GN ALS2CL PE 1 SV 1	Regular	23.4867	24.06	109060	13	5	80	2.62	32409	4545	13771	1.4324	0.1562	Red
16489	P0DJJ0	SRG2C_HUMAN	SLIT ROBO Rho GTPase activating protein 2C OS Homo sapiens GN SRGAP2C PE 1 SV 1	Regular	23.431	23.88	54111.1	7	4	37	5.45	11418	12430.5	4689	3.9175	0.212	Red
5111	Q8IVF4	DYH10_HUMAN	Dynein heavy chain 10 axonemal OS Homo sapiens GN DNAH10 PE 1 SV 4	Regular	23.3106	24.26	518035	44	21	370	0.6	225787	7104	52671	2.2389	1.1598	Yellow
7918	A6NES4	HTRB1_HUMAN	HEAT repeat containing protein 7B1 OS Homo sapiens GN HEATR7B1 PE 4 SV 3	Regular	23.1968	24.64	195344	15	7	121	1.23	40103	8049	8460	2.5367	0.4955	Red
8660	Q9Y4D8	K0614_HUMAN	Probable E3 ubiquitin protein ligase C12orf51 OS Homo sapiens GN C12orf51 PE 1 SV 5	Regular	22.8724	25.53	444990	27	13	277	1.13	635630	330626	70561	104.198	46.3672	Red
16823	O43776	SYNC_HUMAN	Asparagine tRNA ligase cytoplasmic OS Homo sapiens GN NARS PE 1 SV 1	Regular	22.4765	25.35	63798.4	6	6	45	6.93	11431	2855	6147	0.8998	0.0574	Red
19536	Q9HCK1	ZDBF2_HUMAN	DBF4 type zinc finger containing protein 2 OS Homo sapiens GN ZDBF2 PE 1 SV 3	Regular	22.0112	25.17	268755	15	11	182	0.93	157211	141819	22302	44.6949	12.0119	Red
6910	Q9H3C7	GGNB2_HUMAN	Gametogenetin binding protein 2 OS Homo sapiens GN GGNBP2 PE 1 SV 1	Regular	21.5876	25.52	81367.6	5	2	55	3.16	316557	474836	56942	149.646	12.1764	Red
16828	O15061	SYNEM_HUMAN	Synemin OS Homo sapiens GN SYNM PE 1 SV 2	Regular	21.58	25.34	173110	11	9	164	1.66	72261	16027.5	14817	5.0511	0.8744	Red
5124	Q14204	DYHC1_HUMAN	Cytoplasmic dynein 1 heavy chain 1 OS Homo sapiens GN DYNC1H1 PE 1 SV 5	Regular	21.5077	25.68	535146	27	18	379	0.84	82424	3342	35136	1.0532	0.5636	Red
9852	Q5S007	LRRK2_HUMAN	Leucine rich repeat serine threonine protein kinase 2 OS Homo sapiens GN LRRK2 PE 1 SV 2	Regular	20.4605	27.45	289753	8	6	195	1.11	11911	6079.5	13626	1.916	0.5552	Red
3594	A8TX70	CO6A5_HUMAN	Collagen alpha 5 VI chain OS Homo sapiens GN COL6A5 PE 1 SV 1	Regular	20.349	28.21	291979	27	14	217	2.18	56568	7080	27186	2.2313	0.6515	Red
8020	Q4G0P3	HYDIN_HUMAN	Hydrocephalus inducing protein homolog OS Homo sapiens GN HYDIN PE 1 SV 3	Regular	20.1876	28.48	581311	19	11	346	0.55	131875	27360	22943	8.6226	5.0124	Yellow
18695	P46939	UTRO_HUMAN	Utrophin OS Homo sapiens GN UTRN PE 1 SV 2	Regular	18.9593	31.33	396691	32	15	280	1.63	150348	55475	47999	17.4832	6.9354	Red
17437	Q7Z2Z1	TICRR_HUMAN	Treslin OS Homo sapiens GN TICRR PE 1 SV 2	Regular	17.9524	32.75	212853	25	11	135	1.62	45153	7618.5	17528	2.401	0.5111	Red
13943	P18433	PTPRA_HUMAN	Receptor type tyrosine protein phosphatase alpha OS Homo sapiens GN PTPRA PE 1 SV 2	Regular	17.8851	33.33	91512.5	1	3	65	1.62	21628	11091	1715	3.4954	0.3199	Red
14911	Q8IWN7	RP1L1_HUMAN	Retinitis pigmentosa 1 like 1 protein OS Homo sapiens GN RP1L1 PE 1 SV 4	Regular	15.9876	35.71	263545	13	7	134	2.06	34928	13800	11375	4.3491	1.1462	Red
5576	Q9H501	ESF1_HUMAN	ESF1 homolog OS Homo sapiens GN ESF1 PE 1 SV 1	Regular	15.8534	35.87	99195.5	11	6	87	1.65	48710	15741	19347	4.9608	0.4921	Red
3013	Q9P2D1	CHD7_HUMAN	Chromodomain helicase DNA binding protein 7 OS Homo sapiens GN CHD7 PE 1 SV 3	Regular	15.7772	35.68	337753	31	16	215	1.9	156124	40366	37597	12.7215	4.2967	Red
2810	Q9NYQ6	CELR1_HUMAN	Cadherin EGF LAG seven pass G type receptor 1 OS Homo sapiens GN CELSR1 PE 1 SV 1	Regular	15.5296	36.17	334562	16	6	200	1.13	440317	11482.5	170982	3.6188	1.2107	Red
17703	Q9UHN6	TMEM2_HUMAN	Transmembrane protein 2 OS Homo sapiens GN TMEM2 PE 1 SV 1	Regular	15.513	35.98	155800	9	5	98	2.1	19626	17139	8040	5.4014	0.8415	Red
18550	O95071	UBR5_HUMAN	E3 ubiquitin protein ligase UBR5 OS Homo sapiens GN UBR5 PE 1 SV 2	Regular	15.0577	36.46	312546	13	10	205	2.14	43277	5096	12091	1.606	0.502	Red
11006	Q9NZM1	MYOF_HUMAN	Myoferlin OS Homo sapiens GN MYOF PE 1 SV 1	Regular	14.4357	37.56	236249	11	9	164	0.97	133787	3726	25341	1.1743	0.2774	Red
9819	Q96JM4	LRIQ1_HUMAN	Leucine rich repeat and IQ domain containing protein 1 OS Homo sapiens GN LRRIQ1 PE 2 SV 3	Regular	14.1842	37.37	201411	5	5	161	2.15	34837	9201	9547	2.8997	0.584	Red
5024	Q8TD84	DSCL1_HUMAN	Down syndrome cell adhesion molecule like protein 1 OS Homo sapiens GN DSCAML1 PE 1 SV 2	Regular	14.1383	37.19	226288	17	10	149	2.53	47502	17746	18141	5.5927	1.2656	Red
13216	P08F94	PKHD1_HUMAN	Fibrocystin OS Homo sapiens GN PKHD1 PE 1 SV 1	Regular	14.1377	37	452405	14	9	217	0.49	27805	13377	15283	4.2158	1.9073	Red
9013	P46013	KI67_HUMAN	Antigen KI 67 OS Homo sapiens GN MKI67 PE 1 SV 2	Regular	13.9702	36.82	360918	26	15	333	0.34	1036376	34992	128066	11.0279	3.9802	Red
13603	Q9BYK8	PR285_HUMAN	Peroxisomal proliferator activated receptor A interacting complex 285 kDa protein OS Homo sapiens GN	Regular	13.9505	36.63	298472	15	10	197	1.81	61861	8173	18488	2.5758	0.7688	Red
4662	P15924	DESP_HUMAN	Desmoplakin OS Homo sapiens GN DSP PE 1 SV 3	Regular	13.781	36.76	334227	28	11	266	0.66	125651	6451.5	34415	2.0332	0.6796	Red
7348	P38646	GRP75_HUMAN	Stress 70 protein mitochondrial OS Homo sapiens GN HSPA9 PE 1 SV 2	Regular	13.2687	37.5	73965.8	11	5	69	1.62	31227	19284	13378	6.0774	0.4495	Red
832	Q6UB98	ANR12_HUMAN	Ankyrin repeat domain containing protein 12 OS Homo sapiens GN ANKRD12 PE 1 SV 3	Regular	13.1179	37.91	237192	16	8	188	1.6	28848	6832	9018	2.1531	0.5107	Red
529	P51826	AFF3_HUMAN	AF4 FMR2 family member 3 OS Homo sapiens GN AFF3 PE 1 SV 2	Regular	12.9934	38.03	134617	5	3	85	2.28	20484	19629	4878	6.1862	0.8328	Red
13958	Q13332	PTPRS_HUMAN	Receptor type tyrosine protein phosphatase S OS Homo sapiens GN PTPRS PE 1 SV 3	Regular	12.4297	39.55	218296	4	4	123	1.54	16637	3787.5	2799	1.1936	0.2606	Red
14820	Q63HN8	RN213_HUMAN	E3 ubiquitin protein ligase RNF213 OS Homo sapiens GN RNF213 PE 1 SV 3	Regular	12.3158	39.37	598936	35	19	438	0.58	193904	21466.5	57487	6.7653	4.052	Red
15574	Q9UQD0	SCN8A_HUMAN	Sodium channel protein type 8 subunit alpha OS Homo sapiens GN SCN8A PE 1 SV 1	Regular	12.1747	39.19	227505	8	4	115	1.16	8600	5316	4963	1.6754	0.3812	Red
9959	O60449	LY75_HUMAN	Lymphocyte antigen 75 OS Homo sapiens GN LY75 PE 1 SV 3	Regular	12.1501	39.01	201961	7	6	130	0.99	105364	3957	12346	1.2471	0.2519	Red
751	Q9BXX2	AN30B_HUMAN	Ankyrin repeat domain containing protein 30B OS Homo sapiens GN ANKRD30B PE 2 SV 3	Regular	12.1343	38.84	159589	13	6	137	0.86	16215	5223	6686	1.6461	0.2627	Red
6593	Q9BQS8	FYCO1_HUMAN	FYVE and coiled coil domain containing protein 1 OS Homo sapiens GN FYCO1 PE 1 SV 3	Regular	12.1328	38.67	168694	8	5	150	1.08	9417	7017	6214	2.2114	0.3731	Red
16232	Q07890	SOS2_HUMAN	Son of sevenless homolog 2 OS Homo sapiens GN SOS2 PE 1 SV 2	Regular	11.8283	38.5	154348	13	9	114	2.55	259238	4934	28224	1.555	0.24	Red
8584	Q14573	ITPR3_HUMAN	Inositol 1 4 5 trisphosphate receptor type 3 OS Homo sapiens GN ITPR3 PE 1 SV 2	Regular	11.5775	39.13	307016	17	7	202	1.42	181120	10719	58533	3.3781	1.0371	Red
17706	P82094	TMF1_HUMAN	TATA element modulatory factor OS Homo sapiens GN TMF1 PE 1 SV 2	Regular	11.4688	39.48	123355	6	4	109	0.82	12595	19821	4119	6.2467	0.7706	Red
6361	O75369	FLNB_HUMAN	Filamin B OS Homo sapiens GN FLNB PE 1 SV 2	Regular	11.233	39.83	280331	18	10	186	0.88	47649	4969.5	17350	1.5662	0.439	Red
225	Q86UQ4	ABCAD_HUMAN	ATP binding cassette sub family A member 13 OS Homo sapiens GN ABCA13 PE 2 SV 3	Regular	11.0793	39.92	580894	17	14	352	0.61	70652	8973	21869	2.8279	1.6427	Red
6119	Q14517	FAT1_HUMAN	Protocadherin Fat 1 OS Homo sapiens GN FAT1 PE 1 SV 2	Regular	10.8785	40	509695	23	12	292	0.78	80790	30982	30159	9.7641	4.9767	Red
8558	P18564	ITB6_HUMAN	Integrin beta 6 OS Homo sapiens GN ITGB6 PE 1 SV 2	Regular	10.6383	41.06	89300.7	6	2	54	1.9	14483	5739	4845	1.8087	0.1615	Red
10500	Q96T58	MINT_HUMAN	Msx2 interacting protein OS Homo sapiens GN SPEN PE 1 SV 1	Regular	10.5953	40.89	403275	25	11	286	0.87	217239	16400	45811	5.1685	2.0843	Red
2811	Q9HCU4	CELR2_HUMAN	Cadherin EGF LAG seven pass G type receptor 2 OS Homo sapiens GN CELSR2 PE 2 SV 1	Regular	10.5912	40.73	322414	10	5	181	1.33	13002	11041.5	6980	3.4798	1.1219	Red
4905	Q8N1I0	DOCK4_HUMAN	Dedicator of cytokinesis protein 4 OS Homo sapiens GN DOCK4 PE 1 SV 3	Regular	10.4405	40.56	227032	10	8	168	1.83	80805	4633.5	28978	1.4603	0.3315	Red
9410	O15230	LAMA5_HUMAN	Laminin subunit alpha 5 OS Homo sapiens GN LAMA5 PE 1 SV 8	Regular	10.1667	40.4	412284	16	6	235	0.6	582255	816620	17289	257.361	106.106	Red
14491	Q8N1W1	RGNEF_HUMAN	Rho guanine nucleotide exchange factor OS Homo sapiens GN RGNEF PE 1 SV 3	Regular	10.1189	40.24	194001	10	5	129	0.65	27989	5175	21948	1.6309	0.3164	Red
5034	P32926	DSG3_HUMAN	Desmoglein 3 OS Homo sapiens GN DSG3 PE 1 SV 2	Regular	10.0795	40.08	108902	10	5	64	1.9	17181	3768	7742	1.1875	0.1293	Red
6514	Q5TBA9	FRY_HUMAN	Protein furry homolog OS Homo sapiens GN FRY PE 1 SV 1	Regular	10.0186	39.92	342297	15	7	217	0.7	31346	16270.5	10583	5.1277	1.7552	Red
18825	Q5THJ4	VP13D_HUMAN	Vacuolar protein sorting associated protein 13D OS Homo sapiens GN VPS13D PE 1 SV 1	Regular	9.5094	40	495609	30	13	334	0.23	470601	16449	64312	5.184	2.5692	Red
5200	Q5VYK3	ECM29_HUMAN	Proteasome associated protein ECM29 homolog OS Homo sapiens GN ECM29 PE 1 SV 2	Regular	9.292	40.08	206116	12	5	138	0.98	67013	19983	9688	6.2977	1.2981	Red
18549	Q5T4S7	UBR4_HUMAN	E3 ubiquitin protein ligase UBR4 OS Homo sapiens GN UBR4 PE 1 SV 1	Regular	9.1855	39.92	580913	22	12	368	0.98	380511	4054	47346	1.2776	0.7422	Red
5118	Q8TD57	DYH3_HUMAN	Dynein heavy chain 3 axonemal OS Homo sapiens GN DNAH3 PE 2 SV 1	Regular	9.1427	39.77	474080	33	14	343	0.41	602325	2979	100005	0.9388	0.4451	Red
18676	O75445	USH2A_HUMAN	Usherin OS Homo sapiens GN USH2A PE 1 SV 3	Regular	8.7028	41.42	586664	15	8	290	0.46	52582	6511.5	12931	2.0521	1.2039	Red
2012	Q13698	CAC1S_HUMAN	Voltage dependent L type calcium channel subunit alpha 1S OS Homo sapiens GN CACNA1S PE 1 SV 4	Regular	8.6366	41.26	214689	7	4	93	0.85	109699	17850	15645	5.6255	1.2077	Red
5115	Q9UFH2	DYH17_HUMAN	Dynein heavy chain 17 axonemal OS Homo sapiens GN DNAH17 PE 2 SV 2	Regular	8.4129	41.11	515609	23	15	374	0.62	66122	8383	18776	2.6419	1.3622	Red
14304	P49792	RBP2_HUMAN	E3 SUMO protein ligase RanBP2 OS Homo sapiens GN RANBP2 PE 1 SV 2	Regular	8.1263	40.96	362591	21	11	264	0.96	591881	61249	53301	19.3029	6.999	Red
15471	O94885	SASH1_HUMAN	SAM and SH3 domain containing protein 1 OS Homo sapiens GN SASH1 PE 1 SV 3	Regular	7.7573	40.81	137737	9	3	93	1.6	4771	4240.5	4553	1.3364	0.1841	Red
17414	Q9C0I4	THS7B_HUMAN	Thrombospondin type 1 domain containing protein 7B OS Homo sapiens GN THSD7B PE 2 SV 2	Regular	7.1373	41.52	187101	6	3	108	1.31	29666	24054	2368	7.5807	1.4184	Red
15625	Q58EX2	SDK2_HUMAN	Protein sidekick 2 OS Homo sapiens GN SDK2 PE 1 SV 3	Regular	5.4249	42.4	240309	4	5	141	1.38	6677	4215	6827	1.3284	0.3192	Red
7930	Q7Z6Z7	HUWE1_HUMAN	E3 ubiquitin protein ligase HUWE1 OS Homo sapiens GN HUWE1 PE 1 SV 3	Regular	4.3494	42.46	485826	18	9	305	0.64	49332	5086	24435	1.6029	0.7787	Red
18370	P29597	TYK2_HUMAN	Non receptor tyrosine protein kinase TYK2 OS Homo sapiens GN TYK2 PE 1 SV 3	Regular	3.928	42.31	135475	8	3	96	1.01	7417	4077	3359	1.2849	0.1741	Red
6122	Q6V0I7	FAT4_HUMAN	Protocadherin Fat 4 OS Homo sapiens GN FAT4 PE 1 SV 2	Regular	3.8462	42.16	546622	8	7	299	0.72	45161	6410	5812	2.0201	1.1043	Red
9832	P98164	LRP2_HUMAN	Low density lipoprotein receptor related protein 2 OS Homo sapiens GN LRP2 PE 1 SV 3	Regular	3.6048	42.21	540720	9	9	299	0.13	33375	13707	10544	4.3198	2.3358	Red
