# Supplementary material for: Label-Free Proteomics Revealed Oxidative Stress and Inflammation as Factors That Enhance Chemoresistance in Luminal Breast Cancer
Source: Oxid Med Cell Longev. 2019 Aug 8;2019:5357649. doi: 10.1155/2019/5357649 (PMC6702830; doi:10.1155/2019/5357649)
Supplement: Supplementary Materials — Supplementary Figure 1: interaction networks among the altered proteins in chemoresistant breast cancer identified by Ingenuity Pathway Analysis (IPA) software. Red arrows indicate upregulated proteins and green arrows indicate downregulated proteins in our data. Supplementary Figure 2: histogram from the top canonical pathways among the altered proteins in chemoresistant breast cancer generated using Ingenuity Pathway Analysis (IPA) software. p value is indicated on the left side of the histogram. Supplementary Figure 3: in silico analysis obtained with Ingenuity Pathway Analysis (IPA) software showed upregulated proteins in the chemoresistant breast cancer group identified in the complement system cascade pathway. Pink-shaded proteins were upregulated in chemoresistant patients. Supplementary Figure 4: Supplementary Figure Y: coagulation system pathway identified with Ingenuity Pathway Analysis (IPA) software. Shaded notes represented altered proteins presented in chemoresistant breast cancer. Pink-shaded objects indicate upregulated proteins, and green-shaded objects indicate downregulated proteins. Supplementary Figure 5: production of nitric oxide and reactive oxygen species signaling pathway identified using Ingenuity Pathway Analysis (IPA) software. Pink-shaded target indicates upregulated proteins and green-shaded target indicates downregulated proteins presented in chemoresistant breast cancer. Supplementary Figure 6: actin cytoskeleton signaling pathway identified using Ingenuity Pathway Analysis (IPA) software. Pink-shaded target indicates upregulated proteins and green-shaded target indicates downregulated proteins presented in chemoresistant breast cancer. [file 5357649.f1.zip › 20130902_SQTBREAST_2_2D58MIN_01_IA_final_protein.xls]

## Sheet: 20130902_SQTBREAST_2_2D58MIN_01
protein.key	protein.Entry	protein.Accession	protein.Description	protein.dataBaseType	protein.score	protein.falsePositiveRate	protein.avgMass	protein.MatchedProducts	protein.matchedPeptides	protein.digestPeps	protein.seqCover(%)	protein.MatchedPeptideIntenSum	protein.top3MatchedPeptideIntenSum	protein.MatchedProductIntenSum	protein.fmolOnColumn	protein.ngramOnColumn	protein.AutoCurate	protein.Key_ForHomologs
659	P02768	ALBU_HUMAN	Serum albumin OS Homo sapiens GN ALB PE 1 SV 2	Regular	114270	0	71362.7	972	52	55	77.18	32105080	6761874	11327290	1621.73	115.731	Green	870
8217	P01834	IGKC_HUMAN	Ig kappa chain C region OS Homo sapiens GN IGKC PE 1 SV 1	Regular	88305.2	0	11779.9	110	4	7	66.98	2638486	2258927	870186	541.77	6.382	Green
9392	P0CG06	LAC3_HUMAN	Ig lambda 3 chain C regions OS Homo sapiens GN IGLC3 PE 1 SV 1	Regular	77214	0	11408.6	83	5	7	72.64	1057575	697773	402811	167.351	1.9092	Green	9390
9390	P0CG04	LAC1_HUMAN	Ig lambda 1 chain C regions OS Homo sapiens GN IGLC1 PE 1 SV 1	Regular	70617.1	0	11518.8	72	5	7	72.64	938985	354830	326315	85.1007	0.9803	Green	9392
8210	P01857	IGHG1_HUMAN	Ig gamma 1 chain C region OS Homo sapiens GN IGHG1 PE 1 SV 1	Regular	51523.7	0	36619.2	226	16	21	78.79	4454557	1643410	1409221	394.147	14.4334	Green	8212 8211 8213
962	P02647	APOA1_HUMAN	Apolipoprotein A I OS Homo sapiens GN APOA1 PE 1 SV 1	Regular	49908.1	0	30777.9	261	20	32	66.29	2450231	889974	802751	213.447	6.5694	Green
7557	P68871	HBB_HUMAN	Hemoglobin subunit beta OS Homo sapiens GN HBB PE 1 SV 2	Regular	43373.4	0	16112.5	131	10	13	82.31	630772	334980	214493	80.34	1.2945	Green
18012	P02787	TRFE_HUMAN	Serotransferrin OS Homo sapiens GN TF PE 1 SV 3	Regular	35056.8	0	79345.1	520	43	76	62.61	3201086	583331	1039412	139.903	11.1006	Green
8206	P01876	IGHA1_HUMAN	Ig alpha 1 chain C region OS Homo sapiens GN IGHA1 PE 1 SV 2	Regular	30222.3	0	38510.1	157	11	23	51.84	1003214	402021	360952	96.4188	3.7131	Green	8207
8213	P01861	IGHG4_HUMAN	Ig gamma 4 chain C region OS Homo sapiens GN IGHG4 PE 1 SV 1	Regular	30157.1	0	36453.8	141	12	20	52.29	2176300	114742	673764	27.5192	1.0032	Green	8212 8211 8210
8211	P01859	IGHG2_HUMAN	Ig gamma 2 chain C region OS Homo sapiens GN IGHG2 PE 1 SV 2	Regular	28140.2	0	36528	148	13	20	56.75	2304342	479712	671512	115.052	4.2026	Green	8212 8213 8210
8212	P01860	IGHG3_HUMAN	Ig gamma 3 chain C region OS Homo sapiens GN IGHG3 PE 1 SV 2	Regular	22435	0	42313.5	140	12	24	41.38	2413134	176489	729305	42.3283	1.7911	Green	8211 8213 8210
7846	P00738	HPT_HUMAN	Haptoglobin OS Homo sapiens GN HP PE 1 SV 1	Regular	19731.6	0	45889.7	228	23	28	55.67	1556784	548634	470760	131.582	6.0382	Green
0	P00330	ADH1_YEAST	Alcohol dehydrogenase 1 OS Saccharomyces cerevisiae strain ATCC 204508 S288c GN ADH1 PE 1 SV 5	Regular	19151.7	0	37305.4	151	14	25	38.22	1406168	833906	554756	200	7.4611	Green
963	P02652	APOA2_HUMAN	Apolipoprotein A II OS Homo sapiens GN APOA2 PE 1 SV 1	Regular	17506.2	0	11289.1	82	9	11	74	364909	282991	166072	67.8712	0.7662	Green
8207	P01877	IGHA2_HUMAN	Ig alpha 2 chain C region OS Homo sapiens GN IGHA2 PE 1 SV 3	Regular	14941.8	0	37324.7	106	9	22	49.71	538528	70962.1	201136	17.0192	0.6352	Green	8206
155	P01009	A1AT_HUMAN	Alpha 1 antitrypsin OS Homo sapiens GN SERPINA1 PE 1 SV 3	Regular	14803.9	0	46907.7	208	21	34	49.52	1222157	550288	363275	131.978	6.1908	Green
7556	P69905	HBA_HUMAN	Hemoglobin subunit alpha OS Homo sapiens GN HBA1 PE 1 SV 2	Regular	14296.4	0	15314.6	48	4	9	34.51	212053	207379	50341	49.7368	0.7617	Green
152	P02763	A1AG1_HUMAN	Alpha 1 acid glycoprotein 1 OS Homo sapiens GN ORM1 PE 1 SV 1	Regular	12962.9	0	23739.7	74	8	17	40.8	479932	285398	127105	68.4485	1.6249	Green	153
7952	P01766	HV305_HUMAN	Ig heavy chain V III region BRO OS Homo sapiens PE 1 SV 1	Regular	11622.4	0	13340.8	39	5	6	57.5	190655	143661	86409	34.455	0.4597	Green	7951 7966
9358	P01620	KV302_HUMAN	Ig kappa chain V III region SIE OS Homo sapiens PE 1 SV 1	Regular	11547	0	11889.1	31	2	6	31.19	111168	164978	55673	39.5674	0.4704	Green
7637	P02790	HEMO_HUMAN	Hemopexin OS Homo sapiens GN HPX PE 1 SV 2	Regular	11409.2	0	52417.8	114	15	34	46.97	776549	414107	209021	99.3174	5.206	Green
3578	P01024	CO3_HUMAN	Complement C3 OS Homo sapiens GN C3 PE 1 SV 2	Regular	7968.98	0	188688	510	69	136	47.93	1834973	216688	561121	51.9694	9.806	Green
971	P02656	APOC3_HUMAN	Apolipoprotein C III OS Homo sapiens GN APOC3 PE 1 SV 1	Regular	6054.5	0	10852.3	27	4	10	56.57	119538	114607	39370	27.4868	0.2983	Green
167	P01023	A2MG_HUMAN	Alpha 2 macroglobulin OS Homo sapiens GN A2M PE 1 SV 3	Regular	5811.64	0	164717	300	44	95	38.2	1275501	211022	356843	50.6105	8.3364	Green
18888	P02774	VTDB_HUMAN	Vitamin D binding protein OS Homo sapiens GN GC PE 1 SV 1	Regular	5663.43	0	54560.5	87	15	45	41.14	198838	105306	83493	25.2561	1.378	Green
7951	P01765	HV304_HUMAN	Ig heavy chain V III region TIL OS Homo sapiens PE 1 SV 1	Regular	5032.39	0	11726.2	21	3	6	30.43	58368	26671.4	35556	6.3967	0.075	Green	7966 7952
6247	P02765	FETUA_HUMAN	Alpha 2 HS glycoprotein OS Homo sapiens GN AHSG PE 1 SV 1	Regular	4658.62	0	40123.1	51	6	18	28.34	142497	109260	55477	26.2044	1.0514	Green
8214	P01871	IGHM_HUMAN	Ig mu chain C region OS Homo sapiens GN IGHM PE 1 SV 3	Regular	4553.15	0	49991	94	13	38	30.75	363931	150461	111955	36.0858	1.804	Green
184	P01011	AACT_HUMAN	Alpha 1 antichymotrypsin OS Homo sapiens GN SERPINA3 PE 1 SV 2	Regular	3450.54	0	47822.1	64	12	31	29.79	188683	87209	45807	20.9158	1.0002	Green
976	P02749	APOH_HUMAN	Beta 2 glycoprotein 1 OS Homo sapiens GN APOH PE 1 SV 3	Regular	3233.9	0	39609.8	46	7	22	32.46	127599	96305	29556	23.0973	0.9149	Green
153	P19652	A1AG2_HUMAN	Alpha 1 acid glycoprotein 2 OS Homo sapiens GN ORM2 PE 1 SV 2	Regular	3017.07	0	23887.8	37	8	19	41.29	213445	64239	55833	15.4068	0.368	Green	152
970	P02655	APOC2_HUMAN	Apolipoprotein C II OS Homo sapiens GN APOC2 PE 1 SV 1	Regular	2418.6	0	11283.9	13	2	7	19.8	42202	63303	11376	15.1823	0.1713	Green
9341	P01608	KV116_HUMAN	Ig kappa chain V I region Roy OS Homo sapiens PE 1 SV 1	Regular	2205.73	0	11896.3	13	2	5	24.07	32538	48807	14482	11.7056	0.1393	Green
8074	P05155	IC1_HUMAN	Plasma protease C1 inhibitor OS Homo sapiens GN SERPING1 PE 1 SV 2	Regular	1578.02	0	55382.4	29	6	29	13	82938	54085	15058	12.9715	0.7184	Green
2864	P00450	CERU_HUMAN	Ceruloplasmin OS Homo sapiens GN CP PE 1 SV 1	Regular	1524.24	0	123061	90	18	80	25.35	256384	91365	68289	21.9125	2.6966	Green
3585	P0C0L4	CO4A_HUMAN	Complement C4 A OS Homo sapiens GN C4A PE 1 SV 1	Regular	1490.57	0	194368	162	31	118	22.48	342216	62071	98613	14.8868	2.8935	Green
19442	P25311	ZA2G_HUMAN	Zinc alpha 2 glycoprotein OS Homo sapiens GN AZGP1 PE 1 SV 2	Regular	1468.37	0	34486.9	26	9	27	30.87	43136	24776	23926	5.9422	0.2049	Green
9915	P04208	LV106_HUMAN	Ig lambda chain V I region WAH OS Homo sapiens PE 1 SV 1	Regular	1454.06	0	11839	11	1	7	11.93	13150	39450	2847	9.4615	0.112	Green
9160	P01042	KNG1_HUMAN	Kininogen 1 OS Homo sapiens GN KNG1 PE 1 SV 2	Regular	1397.67	0	73041	53	10	61	24.38	145242	78144	39690	18.7417	1.3689	Green
2914	P08603	CFAH_HUMAN	Complement factor H OS Homo sapiens GN CFH PE 1 SV 4	Regular	1359.79	0	143773	115	26	96	28.27	253343	49333	78042	11.8318	1.7011	Green
156	P04217	A1BG_HUMAN	Alpha 1B glycoprotein OS Homo sapiens GN A1BG PE 1 SV 4	Regular	1276.64	0	54823.8	34	7	26	20.61	91051	60223	26322	14.4436	0.7919	Green
974	P02649	APOE_HUMAN	Apolipoprotein E OS Homo sapiens GN APOE PE 1 SV 1	Regular	1180.74	0	36268.2	23	9	30	34.7	52901	22841	13280	5.4781	0.1987	Green
3416	P10909	CLUS_HUMAN	Clusterin OS Homo sapiens GN CLU PE 1 SV 1	Regular	1161.18	0	53065	39	7	36	20.71	82418	48492	30778	11.6301	0.6172	Green
964	P06727	APOA4_HUMAN	Apolipoprotein A IV OS Homo sapiens GN APOA4 PE 1 SV 3	Regular	1138.44	0	45399.1	41	12	42	33.59	176959	38984	31444	9.3497	0.4245	Green
9331	P01598	KV106_HUMAN	Ig kappa chain V I region EU OS Homo sapiens PE 1 SV 1	Regular	1127.49	0	11902.3	12	3	5	32.41	33551	26474	10066	6.3494	0.0756	Green
18894	P04004	VTNC_HUMAN	Vitronectin OS Homo sapiens GN VTN PE 1 SV 1	Regular	1049.53	0	55104	48	7	28	16.11	105532	80997	51702	19.4259	1.0704	Green
17411	P00734	THRB_HUMAN	Prothrombin OS Homo sapiens GN F2 PE 1 SV 2	Regular	983.611	0	71519.7	45	11	47	23.47	93797	42092	30556	10.0951	0.722	Green
1886	P04003	C4BPA_HUMAN	C4b binding protein alpha chain OS Homo sapiens GN C4BPA PE 1 SV 2	Regular	929.23	0	69086.2	50	10	45	20.1	147025	48437	36693	11.6169	0.8026	Green
7851	P04196	HRG_HUMAN	Histidine rich glycoprotein OS Homo sapiens GN HRG PE 1 SV 1	Regular	817.278	0	60547.8	33	7	33	16.19	56528	34748	15530	8.3338	0.5046	Green
9365	P04433	KV309_HUMAN	Ig kappa chain V III region VG Fragment OS Homo sapiens PE 1 SV 1	Regular	729.84	0	12689.2	6	2	6	26.09	29475	44212.5	5143	10.6037	0.1346	Green
7966	P01780	HV319_HUMAN	Ig heavy chain V III region JON OS Homo sapiens PE 1 SV 1	Regular	716.509	0	12434.2	14	3	7	27.83	68591	42069.5	43220	10.0898	0.1255	Green	7951 7952
2912	P00751	CFAB_HUMAN	Complement factor B OS Homo sapiens GN CFB PE 1 SV 2	Regular	702.938	0	86901.6	51	11	64	17.8	117983	43012	34307	10.3158	0.8965	Green
6081	Q6P587	FAHD1_HUMAN	Acylpyruvase FAHD1 mitochondrial OS Homo sapiens GN FAHD1 PE 1 SV 2	Regular	690.761	0	25128.1	13	1	19	6.25	500001	1500003	111836	359.753	9.0399	Green
13319	P00747	PLMN_HUMAN	Plasminogen OS Homo sapiens GN PLG PE 1 SV 2	Regular	658.634	0	93306.4	49	14	63	20.99	107046	34311	28301	8.229	0.7678	Green
702	P02760	AMBP_HUMAN	Protein AMBP OS Homo sapiens GN AMBP PE 1 SV 1	Regular	588.114	0	39912	18	4	26	15.63	39200	35432	14434	8.4978	0.3392	Green
6316	P02675	FIBB_HUMAN	Fibrinogen beta chain OS Homo sapiens GN FGB PE 1 SV 2	Regular	583.294	0	56612.6	22	9	42	24.85	54695	20964	17059	5.0279	0.2846	Green
968	P04114	APOB_HUMAN	Apolipoprotein B 100 OS Homo sapiens GN APOB PE 1 SV 2	Regular	574.098	0	516974	185	58	351	14.51	359914	37111	129448	8.9005	4.6013	Green
8569	P19823	ITIH2_HUMAN	Inter alpha trypsin inhibitor heavy chain H2 OS Homo sapiens GN ITIH2 PE 1 SV 2	Regular	559.105	0	106920	37	10	70	15.43	90670	46691	28203	11.1981	1.1973	Green
870	P01008	ANT3_HUMAN	Antithrombin III OS Homo sapiens GN SERPINC1 PE 1 SV 1	Regular	502.64	0	53058.8	25	10	37	23.49	34635	17409	13227	4.1753	0.2215	Green	659
9941	P06317	LV603_HUMAN	Ig lambda chain V VI region SUT OS Homo sapiens PE 1 SV 1	Regular	490.495	0	12361.5	7	2	8	13.51	17257	25885.5	6545	6.2083	0.0767	Green
525	P43652	AFAM_HUMAN	Afamin OS Homo sapiens GN AFM PE 1 SV 1	Regular	490.321	0	71008.1	22	6	61	11.69	26131	15112	10128	3.6244	0.2574	Green
6317	P02679	FIBG_HUMAN	Fibrinogen gamma chain OS Homo sapiens GN FGG PE 1 SV 3	Regular	476.188	0	52139	22	7	37	14.35	63983	26210	10242	6.2861	0.3278	Green
8571	Q14624	ITIH4_HUMAN	Inter alpha trypsin inhibitor heavy chain H4 OS Homo sapiens GN ITIH4 PE 1 SV 4	Regular	423.106	0	103586	43	9	64	12.15	65651	30488	23903	7.3121	0.7574	Green
784	P01019	ANGT_HUMAN	Angiotensinogen OS Homo sapiens GN AGT PE 1 SV 1	Regular	360.511	0	53439.4	10	4	25	10.93	25927	24227	4650	5.8105	0.3105	Green
14511	O43566	RGS14_HUMAN	Regulator of G protein signaling 14 OS Homo sapiens GN RGS14 PE 1 SV 4	Regular	320.493	0	61960.3	21	4	48	9.19	187656	90367	85507	21.6732	1.3429	Green
8568	P19827	ITIH1_HUMAN	Inter alpha trypsin inhibitor heavy chain H1 OS Homo sapiens GN ITIH1 PE 1 SV 3	Regular	273.73	0	101846	30	7	56	9.99	65510	39997	23520	9.5927	0.977	Green
7641	P05546	HEP2_HUMAN	Heparin cofactor 2 OS Homo sapiens GN SERPIND1 PE 1 SV 3	Regular	252.978	0	57241.8	16	5	36	10.02	27084	21452	7393	5.1449	0.2945	Green
14160	P78406	RAE1L_HUMAN	mRNA export factor OS Homo sapiens GN RAE1 PE 1 SV 1	Regular	235.374	0	41595.5	6	2	22	8.15	16333	46293	27124	11.1027	0.4618	Green
3607	P02748	CO9_HUMAN	Complement component C9 OS Homo sapiens GN C9 PE 1 SV 2	Regular	221.494	0	64656.2	13	4	41	7.87	18021	16963	4840	4.0683	0.263	Green
16296	Q9P0W8	SPAT7_HUMAN	Spermatogenesis associated protein 7 OS Homo sapiens GN SPATA7 PE 2 SV 3	Regular	214.805	0	68232.4	10	4	55	2.84	40074	45957	18950	11.0221	0.7521	Green
8440	Q15181	IPYR_HUMAN	Inorganic pyrophosphatase OS Homo sapiens GN PPA1 PE 1 SV 2	Regular	203.317	0	33116.3	12	5	26	14.88	32731	16396.5	10540	3.9325	0.1302	Yellow
10566	Q96A32	MLRS_HUMAN	Myosin regulatory light chain 2 skeletal muscle isoform OS Homo sapiens GN MYLPF PE 2 SV 1	Regular	167.787	3.95	19128.7	8	3	23	17.16	19061	20137.5	3630	4.8297	0.0924	Green
635	Q9Y243	AKT3_HUMAN	RAC gamma serine threonine protein kinase OS Homo sapiens GN AKT3 PE 1 SV 1	Regular	136.192	5.13	56230.9	9	4	48	4.8	33540	40968	6795	9.8256	0.5525	Green
3603	P07360	CO8G_HUMAN	Complement component C8 gamma chain OS Homo sapiens GN C8G PE 1 SV 3	Regular	129.727	8.54	22448.6	9	2	17	9.41	7093	9810	7111	2.3528	0.0528	Yellow
8744	P04264	K2C1_HUMAN	Keratin type II cytoskeletal 1 OS Homo sapiens GN KRT1 PE 1 SV 6	Regular	124.145	9.52	66209.9	19	8	45	11.02	66859	42718	15575	10.2453	0.6783	Yellow
6850	P06396	GELS_HUMAN	Gelsolin OS Homo sapiens GN GSN PE 1 SV 1	Regular	106.405	11.49	86096.8	21	6	51	6.91	22113	11326	12490	2.7164	0.2339	Yellow
6329	P02751	FINC_HUMAN	Fibronectin OS Homo sapiens GN FN1 PE 1 SV 4	Regular	100.609	13.33	266218	18	10	145	3.39	27403	10955	8831	2.6274	0.6995	Green
12531	O43422	P52K_HUMAN	52 kDa repressor of the inhibitor of the protein kinase OS Homo sapiens GN PRKRIR PE 2 SV 2	Regular	96.9479	13.19	88844.7	13	6	68	3.94	36593	37633.5	17889	9.0258	0.8019	Yellow
9649	Q5T7N2	LITD1_HUMAN	LINE 1 type transposase domain containing protein 1 OS Homo sapiens GN L1TD1 PE 1 SV 1	Regular	85.3968	13.98	99305.9	27	9	94	4.39	405527	309037	301145	74.1179	7.3603	Yellow
13905	Q03431	PTH1R_HUMAN	Parathyroid hormone parathyroid hormone related peptide receptor OS Homo sapiens GN PTH1R PE 1 SV 1	Regular	81.9171	13.83	67216.1	11	4	40	5.56	64473	4974	26855	1.1929	0.0802	Yellow
11089	Q86W24	NAL14_HUMAN	NACHT LRR and PYD domains containing protein 14 OS Homo sapiens GN NLRP14 PE 2 SV 1	Regular	77.9297	13.68	127699	11	4	83	1.74	73828	92859	25260	22.2709	2.844	Green
875	P50995	ANX11_HUMAN	Annexin A11 OS Homo sapiens GN ANXA11 PE 1 SV 1	Regular	74.3366	13.54	54732	8	3	33	2.97	22153	13260	11369	3.1802	0.1741	Yellow
5880	P16118	F261_HUMAN	6 phosphofructo 2 kinase fructose 2 6 bisphosphatase 1 OS Homo sapiens GN PFKFB1 PE 1 SV 3	Regular	68.1707	14.29	55251.7	8	4	47	5.52	184237	6654	31701	1.5959	0.0882	Red
10492	Q8N3F8	MILK1_HUMAN	MICAL like protein 1 OS Homo sapiens GN MICALL1 PE 1 SV 2	Regular	67.3227	15	94410.7	11	6	72	3.01	99603	48503	35908	11.6327	1.0983	Yellow
862	A6NC57	ANR62_HUMAN	Ankyrin repeat domain containing protein 62 OS Homo sapiens GN ANKRD62 PE 2 SV 4	Regular	61.2221	16.5	107758	16	8	99	4.8	23699	6989	8341	1.6762	0.1806	Yellow
10149	P46821	MAP1B_HUMAN	Microtubule associated protein 1B OS Homo sapiens GN MAP1B PE 1 SV 2	Regular	60.7738	17.14	271832	23	13	173	3.24	39392	8799	21392	2.1103	0.5737	Yellow
4071	Q6UVK1	CSPG4_HUMAN	Chondroitin sulfate proteoglycan 4 OS Homo sapiens GN CSPG4 PE 1 SV 2	Regular	59.1999	17.76	251221	30	12	119	3.88	84535	4572	30251	1.0965	0.2755	Yellow
20223	O43264	ZW10_HUMAN	Centromere kinetochore protein zw10 homolog OS Homo sapiens GN ZW10 PE 1 SV 3	Regular	57.6627	18.35	89685.1	8	4	59	2.7	157049	8601	20304	2.0628	0.185	Yellow
18999	Q96FK6	WDR89_HUMAN	WD repeat containing protein 89 OS Homo sapiens GN WDR89 PE 1 SV 1	Regular	57.1324	18.18	43899	10	2	28	5.17	34285	36307.5	16040	8.7078	0.3823	Yellow
9070	Q9NSK0	KLC4_HUMAN	Kinesin light chain 4 OS Homo sapiens GN KLC4 PE 1 SV 3	Regular	54.3573	18.75	69095.8	11	6	58	1.62	53515	3402	8599	0.8159	0.0564	Red
5440	P22413	ENPP1_HUMAN	Ectonucleotide pyrophosphatase phosphodiesterase family member 1 OS Homo sapiens GN ENPP1 PE 1 SV 2	Regular	53.8162	18.58	107092	9	3	65	1.84	33904	47571	15334	11.4092	1.2218	Yellow
761	A6QL64	AN36A_HUMAN	Ankyrin repeat domain containing protein 36A OS Homo sapiens GN ANKRD36 PE 2 SV 3	Regular	53.5627	18.42	219290	14	7	216	1.24	33469	20052	14215	4.8092	1.0546	Green
4882	P49917	DNLI4_HUMAN	DNA ligase 4 OS Homo sapiens GN LIG4 PE 1 SV 2	Regular	52.5821	18.26	105112	14	5	76	5.27	21888	15936	8100	3.822	0.4017	Yellow
16316	Q5TCZ1	SPD2A_HUMAN	SH3 and PX domain containing protein 2A OS Homo sapiens GN SH3PXD2A PE 1 SV 1	Regular	52.0547	18.1	125974	12	5	109	3	85228	7198.5	29837	1.7265	0.2175	Red
9846	Q6ZRR7	LRRC9_HUMAN	Leucine rich repeat containing protein 9 OS Homo sapiens GN LRRC9 PE 2 SV 2	Regular	50.9429	19.33	168907	16	8	111	3.85	115485	90814	15597	21.7804	3.6789	Yellow
8551	P06756	ITAV_HUMAN	Integrin alpha V OS Homo sapiens GN ITGAV PE 1 SV 2	Regular	50.8862	19.17	117122	13	6	79	3.24	65608	9483	7091	2.2744	0.2664	Yellow
5779	A8MVW0	F1712_HUMAN	Protein FAM171A2 OS Homo sapiens GN FAM171A2 PE 1 SV 1	Regular	50.538	19.01	87777.3	7	2	54	4.48	7716	11574	8287	2.7759	0.2437	Red
17932	P29144	TPP2_HUMAN	Tripeptidyl peptidase 2 OS Homo sapiens GN TPP2 PE 1 SV 4	Regular	49.3845	19.51	139833	10	3	114	3.92	158466	39371	17690	9.4426	1.3204	Yellow
13299	Q15149	PLEC_HUMAN	Plectin OS Homo sapiens GN PLEC PE 1 SV 3	Regular	46.5751	20.63	533787	64	28	468	3.5	1311676	1154909	323734	276.988	147.853	Yellow
4887	Q9UJW3	DNM3L_HUMAN	DNA cytosine 5 methyltransferase 3 like OS Homo sapiens GN DNMT3L PE 1 SV 3	Regular	45.7833	21.09	44552.4	8	3	30	6.74	27382	30892.5	6843	7.4091	0.3301	Red
5481	P21709	EPHA1_HUMAN	Ephrin type A receptor 1 OS Homo sapiens GN EPHA1 PE 1 SV 4	Regular	45.3866	20.93	109781	12	5	73	0.82	43091	3210	9997	0.7699	0.0845	Red
1175	O43150	ASAP2_HUMAN	Arf GAP with SH3 domain ANK repeat and PH domain containing protein 2 OS Homo sapiens GN ASAP2 PE 1	Regular	42.8125	21.97	112905	13	6	80	1.99	69947	62760	36569	15.0521	1.6995	Yellow
12868	Q13946	PDE7A_HUMAN	High affinity cAMP specific 3 5 cyclic phosphodiesterase 7A OS Homo sapiens GN PDE7A PE 1 SV 2	Regular	41.4384	23.53	56018.4	11	5	32	4.56	31712	6874.5	8815	1.6487	0.0924	Red
13952	Q15262	PTPRK_HUMAN	Receptor type tyrosine protein phosphatase kappa OS Homo sapiens GN PTPRK PE 1 SV 2	Regular	39.3262	24.46	164098	25	9	93	0.76	589748	5418	131202	1.2994	0.2132	Red
15385	Q9Y6M7	S4A7_HUMAN	Sodium bicarbonate cotransporter 3 OS Homo sapiens GN SLC4A7 PE 1 SV 2	Regular	38.4282	24.29	137185	8	3	101	1.81	25613	34305	5172	8.2275	1.1287	Yellow
10956	Q9UKX3	MYH13_HUMAN	Myosin 13 OS Homo sapiens GN MYH13 PE 1 SV 2	Regular	37.7711	24.65	224746	21	14	160	2.43	157588	42351	20495	10.1573	2.2828	Red
1548	Q8IWZ6	BBS7_HUMAN	Bardet Biedl syndrome 7 protein OS Homo sapiens GN BBS7 PE 1 SV 2	Regular	37.7552	24.48	81094.2	8	4	54	2.66	25154	17992.5	9058	4.3152	0.3499	Yellow
6164	Q5XUX0	FBX31_HUMAN	F box only protein 31 OS Homo sapiens GN FBXO31 PE 1 SV 2	Regular	36.375	28.29	61519.3	9	4	39	8.16	12522	11629	8181	2.789	0.1716	Red
472	Q9UEY8	ADDG_HUMAN	Gamma adducin OS Homo sapiens GN ADD3 PE 1 SV 1	Regular	35.7952	28.57	79496.9	11	5	45	3.26	17976	6010.5	10713	1.4415	0.1146	Red
2770	O15078	CE290_HUMAN	Centrosomal protein of 290 kDa OS Homo sapiens GN CEP290 PE 1 SV 2	Regular	35.6084	28.39	291071	29	17	293	2.38	159351	24378	44901	5.8467	1.7018	Yellow
14017	P06737	PYGL_HUMAN	Glycogen phosphorylase liver form OS Homo sapiens GN PYGL PE 1 SV 4	Regular	35.5104	28.21	97548	18	5	76	1.65	34236	8832	16931	2.1182	0.2066	Red
3370	P53675	CLH2_HUMAN	Clathrin heavy chain 2 OS Homo sapiens GN CLTCL1 PE 1 SV 2	Regular	35.038	28.93	189140	21	9	133	2.8	306861	145494	35361	34.8946	6.6	Red	3369
16447	Q9NRC6	SPTN5_HUMAN	Spectrin beta chain non erythrocytic 5 OS Homo sapiens GN SPTBN5 PE 1 SV 1	Regular	35.0052	28.75	419516	35	17	327	1.31	205504	42142	49077	10.1071	4.2401	Yellow
19024	Q8TF30	WHAMM_HUMAN	WASP homolog associated protein with actin membranes and microtubules OS Homo sapiens GN WHAMM PE 1	Regular	34.4916	28.57	91894	10	2	72	2.1	69208	155847	12288	37.3776	3.4348	Red
568	Q5TGY3	AHDC1_HUMAN	AT hook DNA binding motif containing protein 1 OS Homo sapiens GN AHDC1 PE 1 SV 1	Regular	33.5728	28.83	170060	12	7	100	3.74	25256	13804	10057	3.3107	0.563	Red
9024	O60333	KIF1B_HUMAN	Kinesin like protein KIF1B OS Homo sapiens GN KIF1B PE 1 SV 5	Regular	33.5012	29.09	205902	16	9	154	3.03	35891	19459	8911	4.667	0.9609	Red
8020	Q4G0P3	HYDIN_HUMAN	Hydrocephalus inducing protein homolog OS Homo sapiens GN HYDIN PE 1 SV 3	Regular	33.189	29.34	581311	33	15	346	0.96	131855	57677	57190	13.833	8.0413	Yellow
18875	Q86VR7	VS10L_HUMAN	V set and immunoglobulin domain containing protein 10 like OS Homo sapiens GN VSIG10L PE 2 SV 2	Regular	32.2423	30	92423.6	4	2	57	2.19	12375	23739	4629	5.6934	0.5262	Red
10957	Q7Z406	MYH14_HUMAN	Myosin 14 OS Homo sapiens GN MYH14 PE 1 SV 2	Regular	32.1199	29.82	228840	27	13	171	2.26	187269	39880	28219	9.5646	2.1888	Red
10930	Q8IUG5	MY18B_HUMAN	Unconventional myosin XVIIIb OS Homo sapiens GN MYO18B PE 1 SV 1	Regular	31.8835	30.46	287352	28	18	236	1.21	169892	11716	23862	2.8099	0.8074	Red
2452	Q9NVE4	CCD87_HUMAN	Coiled coil domain containing protein 87 OS Homo sapiens GN CCDC87 PE 2 SV 2	Regular	31.2211	31.46	96801.5	4	2	72	2.71	51574	9480	16283	2.2736	0.2201	Red
5124	Q14204	DYHC1_HUMAN	Cytoplasmic dynein 1 heavy chain 1 OS Homo sapiens GN DYNC1H1 PE 1 SV 5	Regular	30.9912	32.04	535146	39	18	379	1.44	129521	13337	27095	3.1987	1.7118	Yellow
4093	Q9BQT9	CSTN3_HUMAN	Calsyntenin 3 OS Homo sapiens GN CLSTN3 PE 1 SV 1	Regular	30.8297	31.87	107523	9	6	63	4.29	68911	59105	7498	14.1755	1.5242	Red
1268	O14983	AT2A1_HUMAN	Sarcoplasmic endoplasmic reticulum calcium ATPase 1 OS Homo sapiens GN ATP2A1 PE 1 SV 1	Regular	30.7623	31.69	111621	5	6	72	2.3	170923	10486.5	11540	2.515	0.2807	Red
6497	Q9Y2L6	FRM4B_HUMAN	FERM domain containing protein 4B OS Homo sapiens GN FRMD4B PE 1 SV 4	Regular	30.6455	31.89	118902	6	2	82	2.51	4213	6319.5	2623	1.5156	0.1802	Red
7713	O00291	HIP1_HUMAN	Huntingtin interacting protein 1 OS Homo sapiens GN HIP1 PE 1 SV 5	Regular	29.822	32.45	117305	12	7	104	2.7	30805	7734	7582	1.8549	0.2176	Red
4559	Q9NUU7	DD19A_HUMAN	ATP dependent RNA helicase DDX19A OS Homo sapiens GN DDX19A PE 1 SV 1	Regular	29.5233	32.28	54431.4	11	5	39	5.02	20688	12291	17394	2.9478	0.1605	Red
18351	Q9NUQ3	TXLNG_HUMAN	Gamma taxilin OS Homo sapiens GN TXLNG PE 1 SV 2	Regular	29.3927	32.11	61099	12	8	49	6.63	70345	17960	19854	4.3074	0.2632	Red
618	Q99996	AKAP9_HUMAN	A kinase anchor protein 9 OS Homo sapiens GN AKAP9 PE 1 SV 3	Regular	29.387	31.94	456006	43	28	411	1.56	200377	21830	38464	5.2356	2.3875	Red
17291	Q8IWB6	TEX14_HUMAN	Inactive serine threonine protein kinase TEX14 OS Homo sapiens GN TEX14 PE 1 SV 2	Regular	28.6233	33.16	169213	12	8	123	4.88	34096	16397	10786	3.9326	0.6654	Red
8765	Q01813	K6PP_HUMAN	6 phosphofructokinase type C OS Homo sapiens GN PFKP PE 1 SV 2	Regular	28.4655	32.99	86508.7	10	6	51	2.93	35600	44178	13632	10.5954	0.9166	Red
10689	O75970	MPDZ_HUMAN	Multiple PDZ domain protein OS Homo sapiens GN MPDZ PE 1 SV 2	Regular	28.343	32.83	222930	10	8	145	2.85	26847	11942	16564	2.8641	0.6385	Red
3484	Q86XI2	CNDG2_HUMAN	Condensin 2 complex subunit G2 OS Homo sapiens GN NCAPG2 PE 1 SV 1	Regular	28.0866	32.66	132671	15	7	103	2.54	58791	22660	11578	5.4347	0.721	Red
9819	Q96JM4	LRIQ1_HUMAN	Leucine rich repeat and IQ domain containing protein 1 OS Homo sapiens GN LRRIQ1 PE 2 SV 3	Regular	27.7223	33.17	201411	19	9	161	2.96	164744	17232	34031	4.1328	0.8324	Red
4508	Q58WW2	DCAF6_HUMAN	DDB1 and CUL4 associated factor 6 OS Homo sapiens GN DCAF6 PE 1 SV 1	Regular	27.6971	33	97318.6	10	4	60	2.67	20546	2833.5	7070	0.6796	0.0661	Red
3594	A8TX70	CO6A5_HUMAN	Collagen alpha 5 VI chain OS Homo sapiens GN COL6A5 PE 1 SV 1	Regular	27.6589	32.84	291979	26	15	217	1.91	78495	4499	65746	1.079	0.3151	Red
3369	Q00610	CLH1_HUMAN	Clathrin heavy chain 1 OS Homo sapiens GN CLTC PE 1 SV 5	Regular	27.4572	32.68	193383	20	10	133	1.13	498293	21762	28992	5.2193	1.0093	Red	3370
1637	Q9Y6D6	BIG1_HUMAN	Brefeldin A inhibited guanine nucleotide exchange protein 1 OS Homo sapiens GN ARFGEF1 PE 1 SV 2	Regular	26.598	34.12	210992	11	7	132	1.19	717076	47725.5	104870	11.4463	2.4151	Red
14043	Q5TB80	QN1_HUMAN	Protein QN1 homolog OS Homo sapiens GN KIAA1009 PE 1 SV 2	Regular	26.5972	33.96	162457	17	11	148	2.99	79922	14088	22148	3.3788	0.5489	Red
13311	Q96Q06	PLIN4_HUMAN	Perilipin 4 OS Homo sapiens GN PLIN4 PE 2 SV 2	Regular	26.4964	33.8	135287	12	7	137	0.81	20632	11208	10268	2.6881	0.3637	Red
4662	P15924	DESP_HUMAN	Desmoplakin OS Homo sapiens GN DSP PE 1 SV 3	Regular	26.4538	33.64	334227	20	15	266	1.22	304820	3351	56497	0.8037	0.2686	Red
13920	Q06124	PTN11_HUMAN	Tyrosine protein phosphatase non receptor type 11 OS Homo sapiens GN PTPN11 PE 1 SV 2	Regular	26.3477	34.1	69006.7	11	5	53	6.03	37206	10797	8711	2.5895	0.1787	Red
18236	Q8NDW8	TT21A_HUMAN	Tetratricopeptide repeat protein 21A OS Homo sapiens GN TTC21A PE 2 SV 3	Regular	26.2587	33.94	152598	12	5	117	3.18	14973	10480	6338	2.5135	0.3836	Red
2416	Q9UFE4	CCD39_HUMAN	Coiled coil domain containing protein 39 OS Homo sapiens GN CCDC39 PE 2 SV 3	Regular	26.1975	34.39	110414	9	9	103	4.14	72184	29982	17596	7.1907	0.794	Red
2771	Q5VT06	CE350_HUMAN	Centrosome associated protein 350 OS Homo sapiens GN CEP350 PE 1 SV 1	Regular	26.1055	34.23	352527	13	7	278	0.9	25582	19941	12586	4.7826	1.686	Yellow
5125	Q8NCM8	DYHC2_HUMAN	Cytoplasmic dynein 2 heavy chain 1 OS Homo sapiens GN DYNC2H1 PE 1 SV 4	Regular	26.0514	34.08	496101	48	23	346	1.18	428652	13323	69882	3.1953	1.5852	Red
9852	Q5S007	LRRK2_HUMAN	Leucine rich repeat serine threonine protein kinase 2 OS Homo sapiens GN LRRK2 PE 1 SV 2	Regular	25.9437	34.22	289753	25	10	195	1.07	36990	5326.5	17047	1.2775	0.3702	Red
11379	P19838	NFKB1_HUMAN	Nuclear factor NF kappa B p105 subunit OS Homo sapiens GN NFKB1 PE 1 SV 2	Regular	25.899	34.36	105983	8	3	72	1.45	47482	15309	3063	3.6716	0.3891	Red
9718	O95490	LPHN2_HUMAN	Latrophilin 2 OS Homo sapiens GN LPHN2 PE 1 SV 2	Regular	25.3933	34.5	165573	8	4	91	2.4	27436	22569	11978	5.4128	0.8962	Red
16625	Q9P2P6	STAR9_HUMAN	StAR related lipid transfer protein 9 OS Homo sapiens GN STARD9 PE 1 SV 3	Regular	25.3108	34.35	522161	33	20	377	0.74	205080	28686	53354	6.8799	3.5924	Red
14197	P20936	RASA1_HUMAN	Ras GTPase activating protein 1 OS Homo sapiens GN RASA1 PE 1 SV 1	Regular	25.0779	34.2	117316	8	6	79	0.96	93613	170109	27625	40.7981	4.7863	Red
4906	Q9H7D0	DOCK5_HUMAN	Dedicator of cytokinesis protein 5 OS Homo sapiens GN DOCK5 PE 1 SV 3	Regular	25.0688	34.05	216336	11	9	156	1.66	44315	4344	10499	1.0418	0.2254	Red
1296	Q6PL18	ATAD2_HUMAN	ATPase family AAA domain containing protein 2 OS Homo sapiens GN ATAD2 PE 1 SV 1	Regular	25.0353	33.91	159923	4	3	116	1.94	312865	51793.5	53697	12.4219	1.9865	Red
10155	Q49MG5	MAP9_HUMAN	Microtubule associated protein 9 OS Homo sapiens GN MAP9 PE 1 SV 3	Regular	24.9426	34.04	74405.1	7	4	59	8.19	39028	28765	19375	6.8989	0.5133	Red
14477	Q8NET4	RGAG1_HUMAN	Retrotransposon gag domain containing protein 1 OS Homo sapiens GN RGAG1 PE 1 SV 1	Regular	24.5974	34.45	144965	11	3	67	0.94	86242	16752	27867	4.0177	0.5824	Red
9030	Q86VH2	KIF27_HUMAN	Kinesin like protein KIF27 OS Homo sapiens GN KIF27 PE 2 SV 1	Regular	24.5199	34.31	161424	11	7	142	2.64	38234	22194	8550	5.3229	0.8592	Red
6085	Q14289	FAK2_HUMAN	Protein tyrosine kinase 2 beta OS Homo sapiens GN PTK2B PE 1 SV 2	Regular	24.4748	34.17	117186	25	10	93	2.68	103824	14107.5	41882	3.3835	0.3965	Red
11768	P49790	NU153_HUMAN	Nuclear pore complex protein Nup153 OS Homo sapiens GN NUP153 PE 1 SV 2	Regular	24.4407	34.02	155535	17	8	93	2.1	123841	96874	17710	23.2338	3.6137	Red
17244	O75443	TECTA_HUMAN	Alpha tectorin OS Homo sapiens GN TECTA PE 1 SV 3	Regular	24.1797	33.88	247853	21	9	129	2.88	37261	12709	30772	3.0481	0.7555	Red
17817	Q9H2K2	TNKS2_HUMAN	Tankyrase 2 OS Homo sapiens GN TNKS2 PE 1 SV 1	Regular	23.4839	35.34	128572	15	5	104	3.95	113403	33739	28525	8.0918	1.0404	Red
9022	Q2TAC6	KIF19_HUMAN	Kinesin like protein KIF19 OS Homo sapiens GN KIF19 PE 2 SV 2	Regular	23.4507	35.2	111903	11	5	88	2.61	22408	16383	9387	3.9292	0.4397	Red
17203	Q96SF2	TCPQM_HUMAN	Putative T complex protein 1 subunit theta like 2 OS Homo sapiens GN CCT8L2 PE 5 SV 2	Regular	23.0797	35.57	60014.9	8	3	35	4.67	59186	73408.5	45123	17.6059	1.0566	Red
11386	Q12986	NFX1_HUMAN	Transcriptional repressor NF X1 OS Homo sapiens GN NFX1 PE 1 SV 2	Regular	23.0727	35.43	130097	8	4	91	3.13	17203	12716	4349	3.0497	0.3968	Red
19829	Q96JM2	ZN462_HUMAN	Zinc finger protein 462 OS Homo sapiens GN ZNF462 PE 1 SV 3	Regular	23.0551	35.55	289650	19	11	189	2.08	88890	10080	19335	2.4175	0.7002	Red
3917	Q2VPA4	CR1L_HUMAN	Complement component receptor 1 like protein OS Homo sapiens GN CR1L PE 1 SV 3	Regular	22.9144	35.41	64538.5	6	3	37	2.11	18910	47097	15307	11.2955	0.729	Red
9415	P11047	LAMC1_HUMAN	Laminin subunit gamma 1 OS Homo sapiens GN LAMC1 PE 1 SV 3	Regular	22.5833	35.77	183306	9	7	124	2.98	72649	16125	10049	3.8673	0.7089	Red
16444	Q13813	SPTN1_HUMAN	Spectrin alpha chain non erythrocytic 1 OS Homo sapiens GN SPTAN1 PE 1 SV 3	Regular	22.3914	35.63	285338	24	13	272	2.79	394258	198077	53958	47.5058	13.5552	Red
18549	Q5T4S7	UBR4_HUMAN	E3 ubiquitin protein ligase UBR4 OS Homo sapiens GN UBR4 PE 1 SV 1	Regular	22.2698	35.5	580913	36	16	368	1.14	4155273	50428	72221	12.0944	7.0258	Red
12086	O75665	OFD1_HUMAN	Oral facial digital syndrome 1 protein OS Homo sapiens GN OFD1 PE 1 SV 1	Regular	22.0093	35.85	117128	15	8	99	3.36	19433	4072.5	9544	0.9767	0.1144	Red
5031	Q9UL01	DSE_HUMAN	Dermatan sulfate epimerase OS Homo sapiens GN DSE PE 1 SV 1	Regular	21.6952	35.96	110401	7	3	62	2.71	18858	20482.5	13020	4.9124	0.5423	Red
5276	P00533	EGFR_HUMAN	Epidermal growth factor receptor OS Homo sapiens GN EGFR PE 1 SV 2	Regular	21.3609	35.82	137699	11	8	100	3.06	18549	10756.5	12548	2.5798	0.3552	Red
15173	Q15413	RYR3_HUMAN	Ryanodine receptor 3 OS Homo sapiens GN RYR3 PE 1 SV 3	Regular	21.2718	35.69	558145	35	19	363	0.84	169625	26487	42591	6.3525	3.5456	Red	15172
11133	Q8IVL0	NAV3_HUMAN	Neuron navigator 3 OS Homo sapiens GN NAV3 PE 1 SV 3	Regular	21.173	36.26	257131	8	4	163	1.05	9055	9481.5	6837	2.274	0.5847	Red
18493	Q92995	UBP13_HUMAN	Ubiquitin carboxyl terminal hydrolase 13 OS Homo sapiens GN USP13 PE 1 SV 2	Regular	21.1477	36.13	98068.7	11	4	63	3.59	1782154	2660228	404502	638.016	62.5694	Red
3263	Q9HCM1	CL035_HUMAN	Uncharacterized protein C12orf35 OS Homo sapiens GN C12orf35 PE 1 SV 3	Regular	20.873	36	196682	18	9	146	1.37	50150	30166.5	12919	7.235	1.423	Red
1293	O60423	AT8B3_HUMAN	Probable phospholipid transporting ATPase IK OS Homo sapiens GN ATP8B3 PE 2 SV 4	Regular	20.8041	35.87	148349	14	6	96	0.85	23863	7167	17286	1.7189	0.255	Red
1319	Q96BY7	ATG2B_HUMAN	Autophagy related protein 2 homolog B OS Homo sapiens GN ATG2B PE 1 SV 5	Regular	20.1002	36.43	234645	13	7	148	1.49	51625	7249	10374	1.7386	0.4079	Red
11326	Q92859	NEO1_HUMAN	Neogenin OS Homo sapiens GN NEO1 PE 1 SV 2	Regular	20.0519	36.3	160758	16	5	88	0.82	216688	436920	44680	104.789	16.8457	Red
15421	Q9NZJ4	SACS_HUMAN	Sacsin OS Homo sapiens GN SACS PE 1 SV 2	Regular	19.9806	36.17	526830	46	21	378	0.98	261509	3742	71248	0.8975	0.4728	Red
10151	P11137	MAP2_HUMAN	Microtubule associated protein 2 OS Homo sapiens GN MAP2 PE 1 SV 4	Regular	19.8675	36.04	199983	12	10	186	2.13	33643	2913	13003	0.6986	0.1397	Red
10776	P52701	MSH6_HUMAN	DNA mismatch repair protein Msh6 OS Homo sapiens GN MSH6 PE 1 SV 2	Regular	19.7765	36.14	154611	13	5	98	3.16	27414	20279	8332	4.8636	0.752	Red
10964	A7E2Y1	MYH7B_HUMAN	Myosin 7B OS Homo sapiens GN MYH7B PE 2 SV 3	Regular	19.7028	36.24	222529	14	8	162	1.85	177150	157343	32580	37.7364	8.3974	Red
5118	Q8TD57	DYH3_HUMAN	Dynein heavy chain 3 axonemal OS Homo sapiens GN DNAH3 PE 2 SV 1	Regular	19.6327	36.55	474080	44	20	343	0.68	332434	3889	86589	0.9327	0.4422	Red
751	Q9BXX2	AN30B_HUMAN	Ankyrin repeat domain containing protein 30B OS Homo sapiens GN ANKRD30B PE 2 SV 3	Regular	19.5844	36.43	159589	4	5	137	1.87	6394	4536	4706	1.0879	0.1736	Red
2352	Q8IYE0	CC146_HUMAN	Coiled coil domain containing protein 146 OS Homo sapiens GN CCDC146 PE 2 SV 2	Regular	19.5819	36.3	113206	12	4	124	2.83	730849	1086795	70026	260.652	29.5073	Red
7106	Q13439	GOGA4_HUMAN	Golgin subfamily A member 4 OS Homo sapiens GN GOLGA4 PE 1 SV 1	Regular	19.5563	36.39	262053	30	13	278	0.4	118267	5106	25268	1.2246	0.3209	Red
4807	Q15398	DLGP5_HUMAN	Disks large associated protein 5 OS Homo sapiens GN DLGAP5 PE 1 SV 2	Regular	19.4512	36.27	95799.4	9	4	66	3.31	69322	73036.5	20139	17.5167	1.6781	Red
1768	Q9UPA5	BSN_HUMAN	Protein bassoon OS Homo sapiens GN BSN PE 1 SV 4	Regular	19.4369	36.15	418580	15	8	276	0.53	66085	31804.5	12986	7.6278	3.1929	Yellow
19007	P0C1S8	WEE2_HUMAN	Wee1 like protein kinase 2 OS Homo sapiens GN WEE2 PE 2 SV 2	Regular	19.0086	36.03	63324	7	3	53	1.59	79467	32739	21144	7.852	0.4972	Red
5368	Q8WYP5	ELYS_HUMAN	Protein ELYS OS Homo sapiens GN AHCTF1 PE 1 SV 3	Regular	18.5106	36.33	254381	17	8	163	0.93	109842	53184	16040	12.7554	3.2447	Red
16828	O15061	SYNEM_HUMAN	Synemin OS Homo sapiens GN SYNM PE 1 SV 2	Regular	18.469	36.21	173110	11	8	164	1.21	23764	2889	9493	0.6929	0.1199	Red
6676	Q9HDB9	GAK8_HUMAN	HERV K 3q12 3 provirus ancestral Gag polyprotein OS Homo sapiens GN ERVK 5 PE 1 SV 3	Regular	18.2952	36.09	74443.6	9	1	52	1.35	70659	206709	33960	49.5761	3.6906	Red
4057	Q96PZ7	CSMD1_HUMAN	CUB and sushi domain containing protein 1 OS Homo sapiens GN CSMD1 PE 1 SV 2	Regular	17.9129	36.6	396968	17	9	182	0.36	653069	6711	43950	1.6095	0.6389	Red
6120	Q9NYQ8	FAT2_HUMAN	Protocadherin Fat 2 OS Homo sapiens GN FAT2 PE 1 SV 2	Regular	17.8253	36.69	482397	17	11	276	1.59	105001	14232	40065	3.4133	1.6466	Red
5116	Q9P2D7	DYH1_HUMAN	Dynein heavy chain 1 axonemal OS Homo sapiens GN DNAH1 PE 1 SV 4	Regular	17.3298	37.58	498003	30	17	323	0.88	45266	7734	31914	1.8549	0.9237	Red
788	Q12955	ANK3_HUMAN	Ankyrin 3 OS Homo sapiens GN ANK3 PE 1 SV 3	Regular	17.2798	37.46	482692	36	19	361	0.71	101768	7506	49339	1.8002	0.8689	Red
10468	Q5JRA6	MIA3_HUMAN	Melanoma inhibitory activity protein 3 OS Homo sapiens GN MIA3 PE 1 SV 1	Regular	17.0285	37.74	214387	13	9	174	0.58	77517	71652	16613	17.1847	3.6842	Red
11207	Q9Y618	NCOR2_HUMAN	Nuclear receptor corepressor 2 OS Homo sapiens GN NCOR2 PE 1 SV 2	Regular	16.9986	37.62	275546	11	8	226	2.22	102521	44666	20845	10.7125	2.9518	Red
13200	P98161	PKD1_HUMAN	Polycystin 1 OS Homo sapiens GN PKD1 PE 1 SV 3	Regular	16.7168	37.89	467947	19	9	206	1.79	641858	518531	95443	124.362	58.1949	Red
5244	A4FU69	EFCB5_HUMAN	EF hand calcium binding domain containing protein 5 OS Homo sapiens GN EFCAB5 PE 1 SV 2	Regular	16.4319	38.91	174388	10	8	142	3.26	69469	27086	15521	6.4962	1.1329	Red
18519	Q86T82	UBP37_HUMAN	Ubiquitin carboxyl terminal hydrolase 37 OS Homo sapiens GN USP37 PE 1 SV 2	Regular	16.4265	38.79	111082	8	3	100	1.63	37015	23280	15574	5.5834	0.6202	Red
9723	Q9BQK8	LPIN3_HUMAN	Phosphatidate phosphatase LPIN3 OS Homo sapiens GN LPIN3 PE 1 SV 3	Regular	16.1764	39.04	94127.6	9	3	59	2.94	38618	3711	5233	0.89	0.0838	Red
15570	P35499	SCN4A_HUMAN	Sodium channel protein type 4 subunit alpha OS Homo sapiens GN SCN4A PE 1 SV 4	Regular	16.14	38.92	210286	10	4	102	1.96	26469	25175	36240	6.0379	1.2697	Red
18237	Q7Z4L5	TT21B_HUMAN	Tetratricopeptide repeat protein 21B OS Homo sapiens GN TTC21B PE 1 SV 2	Regular	15.9311	39.17	152477	16	8	98	3.19	30264	14259	13518	3.4198	0.5214	Red
13695	P78527	PRKDC_HUMAN	DNA dependent protein kinase catalytic subunit OS Homo sapiens GN PRKDC PE 1 SV 3	Regular	15.931	39.05	474051	41	19	352	1.74	204776	8296	36856	1.9897	0.9432	Red
11010	Q5VTT5	MYOM3_HUMAN	Myomesin 3 OS Homo sapiens GN MYOM3 PE 2 SV 1	Regular	15.8764	38.94	163330	9	6	115	0.97	22994	14163	6311	3.3968	0.5548	Red
748	A2A2Z9	AN18B_HUMAN	Ankyrin repeat domain containing protein 18B OS Homo sapiens GN ANKRD18B PE 2 SV 1	Regular	15.8606	38.82	119200	8	6	116	2.27	24795	21568.5	11388	5.1729	0.6166	Red
11132	Q8IVL1	NAV2_HUMAN	Neuron navigator 2 OS Homo sapiens GN NAV2 PE 1 SV 3	Regular	15.6262	38.71	269479	23	10	173	0.92	175608	11485.5	43068	2.7546	0.7423	Red
18801	Q76NI1	VKIND_HUMAN	Protein very KIND OS Homo sapiens GN KNDC1 PE 2 SV 2	Regular	15.5661	38.6	193621	14	6	116	1.43	16479	12105	7834	2.9032	0.5621	Red
14714	Q13129	RLF_HUMAN	Zinc finger protein Rlf OS Homo sapiens GN RLF PE 1 SV 2	Regular	15.5554	38.48	223029	12	8	136	2.51	57018	8439	11262	2.024	0.4514	Red
10747	Q92887	MRP2_HUMAN	Canalicular multispecific organic anion transporter 1 OS Homo sapiens GN ABCC2 PE 1 SV 3	Regular	15.5144	38.37	175348	9	4	90	1.1	285789	47625	13089	11.4222	2.0029	Red
19618	Q9H4I2	ZHX3_HUMAN	Zinc fingers and homeoboxes protein 3 OS Homo sapiens GN ZHX3 PE 1 SV 3	Regular	15.5031	38.26	105513	11	3	50	1.57	70860	11925	15138	2.86	0.3018	Red
9994	Q99698	LYST_HUMAN	Lysosomal trafficking regulator OS Homo sapiens GN LYST PE 1 SV 3	Regular	15.4331	38.15	434443	24	12	273	1	164368	15505	25146	3.7186	1.6155	Red
13281	P19174	PLCG1_HUMAN	1 phosphatidylinositol 4 5 bisphosphate phosphodiesterase gamma 1 OS Homo sapiens GN PLCG1 PE 1 SV 1	Regular	15.4124	38.04	149844	5	4	96	1.71	23574	19875	10707	4.7667	0.7143	Red
1992	Q9Y6J0	CABIN_HUMAN	Calcineurin binding protein cabin 1 OS Homo sapiens GN CABIN1 PE 1 SV 1	Regular	15.29	38.11	248862	22	9	160	1.44	199110	5434.5	58573	1.3034	0.3244	Red
15888	O60292	SI1L3_HUMAN	Signal induced proliferation associated 1 like protein 3 OS Homo sapiens GN SIPA1L3 PE 1 SV 3	Regular	14.7533	38.35	195922	9	4	144	1.01	35701	5058	14664	1.2131	0.2377	Red
18269	P53804	TTC3_HUMAN	E3 ubiquitin protein ligase TTC3 OS Homo sapiens GN TTC3 PE 1 SV 2	Regular	14.7469	38.24	233006	19	9	144	0.69	88755	28117.5	33415	6.7436	1.5713	Red
6119	Q14517	FAT1_HUMAN	Protocadherin Fat 1 OS Homo sapiens GN FAT1 PE 1 SV 2	Regular	14.6065	38.48	509695	25	15	292	1.09	123819	35606	31729	8.5396	4.3526	Red	6121
16439	Q01082	SPTB2_HUMAN	Spectrin beta chain non erythrocytic 1 OS Homo sapiens GN SPTBN1 PE 1 SV 2	Regular	14.5899	38.38	275408	22	10	240	0.38	583823	539658	172971	129.429	35.6458	Red	16438
8780	O60229	KALRN_HUMAN	Kalirin OS Homo sapiens GN KALRN PE 1 SV 2	Regular	14.0511	38.78	343311	25	10	246	0.54	458161	7959	60944	1.9088	0.6553	Red
4856	Q96M86	DNHD1_HUMAN	Dynein heavy chain domain containing protein 1 OS Homo sapiens GN DNHD1 PE 1 SV 2	Regular	13.8806	38.67	539804	29	16	288	0.8	125216	5415	46520	1.2987	0.701	Red
3771	Q9BV73	CP250_HUMAN	Centrosome associated protein CEP250 OS Homo sapiens GN CEP250 PE 1 SV 2	Regular	13.2182	40.21	282050	13	9	280	0.78	194504	192750	80611	46.2282	13.0387	Red
14304	P49792	RBP2_HUMAN	E3 SUMO protein ligase RanBP2 OS Homo sapiens GN RANBP2 PE 1 SV 2	Regular	13.1795	40.11	362591	21	13	264	1.77	226126	103737	60747	24.8798	9.0212	Red
15152	Q9Y265	RUVB1_HUMAN	RuvB like 1 OS Homo sapiens GN RUVBL1 PE 1 SV 1	Regular	12.9909	40.48	50570.3	7	3	34	3.95	73425	12207	27637	2.9277	0.1481	Red
9832	P98164	LRP2_HUMAN	Low density lipoprotein receptor related protein 2 OS Homo sapiens GN LRP2 PE 1 SV 3	Regular	12.9304	40.37	540720	39	15	299	0.86	164422	15171	67807	3.6385	1.9674	Red
4777	O75165	DJC13_HUMAN	DnaJ homolog subfamily C member 13 OS Homo sapiens GN DNAJC13 PE 1 SV 5	Regular	12.8591	40.58	256696	11	7	179	1.6	12909	7306	8972	1.7522	0.4498	Red
16438	P11277	SPTB1_HUMAN	Spectrin beta chain erythrocytic OS Homo sapiens GN SPTB PE 1 SV 5	Regular	12.8541	40.47	247324	22	12	217	1.36	167132	3490.5	24752	0.8371	0.207	Red	16439
20232	O43149	ZZEF1_HUMAN	Zinc finger ZZ type and EF hand domain containing protein 1 OS Homo sapiens GN ZZEF1 PE 1 SV 6	Regular	12.4105	40.52	335980	18	9	210	0.81	681286	173949	104430	41.7191	14.0168	Red
284	Q13085	ACACA_HUMAN	Acetyl CoA carboxylase 1 OS Homo sapiens GN ACACA PE 1 SV 2	Regular	12.3626	40.41	267265	18	11	180	1.11	119719	12955.5	18264	3.1072	0.8304	Red
6362	Q14315	FLNC_HUMAN	Filamin C OS Homo sapiens GN FLNC PE 1 SV 3	Regular	12.1332	40.77	293589	14	13	193	1.1	80508	24035	14364	5.7644	1.6924	Red
17506	Q9Y490	TLN1_HUMAN	Talin 1 OS Homo sapiens GN TLN1 PE 1 SV 3	Regular	12.0792	40.82	271935	21	12	208	1.46	233887	10518	13307	2.5226	0.686	Red
5234	P13639	EF2_HUMAN	Elongation factor 2 OS Homo sapiens GN EEF2 PE 1 SV 4	Regular	11.8896	40.71	96307.8	14	5	69	1.4	42819	5253	12737	1.2599	0.1213	Red
11042	O75113	N4BP1_HUMAN	NEDD4 binding protein 1 OS Homo sapiens GN N4BP1 PE 1 SV 4	Regular	11.8275	40.61	101291	19	5	80	2.23	186726	4719	24307	1.1318	0.1146	Red
12655	Q460N5	PAR14_HUMAN	Poly ADP ribose polymerase 14 OS Homo sapiens GN PARP14 PE 1 SV 3	Regular	11.7459	40.51	204853	12	5	168	1.33	46280	6384	7820	1.5311	0.3137	Red
7161	Q5T848	GP158_HUMAN	Probable G protein coupled receptor 158 OS Homo sapiens GN GPR158 PE 1 SV 1	Regular	11.5659	40.55	136972	8	3	109	2.3	13673	13665	4811	3.2773	0.4489	Red
9717	O94910	LPHN1_HUMAN	Latrophilin 1 OS Homo sapiens GN LPHN1 PE 1 SV 1	Regular	11.4783	40.6	164713	6	3	98	1.49	92519	12082.5	10203	2.8978	0.4773	Red
15171	P21817	RYR1_HUMAN	Ryanodine receptor 1 OS Homo sapiens GN RYR1 PE 1 SV 3	Regular	11.472	40.5	570879	31	21	357	0.14	118522	3783	25146	0.9073	0.518	Red	15172
8501	O14654	IRS4_HUMAN	Insulin receptor substrate 4 OS Homo sapiens GN IRS4 PE 1 SV 1	Regular	11.4201	40.4	134794	8	3	100	0.72	15682	8091	6018	1.9405	0.2616	Red
13603	Q9BYK8	PR285_HUMAN	Peroxisomal proliferator activated receptor A interacting complex 285 kDa protein OS Homo sapiens GN	Regular	11.3121	40.45	298472	14	7	197	1.25	87002	6742.5	11305	1.6171	0.4827	Red
3593	P12111	CO6A3_HUMAN	Collagen alpha 3 VI chain OS Homo sapiens GN COL6A3 PE 1 SV 5	Regular	11.2935	40.35	345381	24	14	237	1.57	54148	19946	22828	4.7838	1.6522	Red
13209	Q9HAU0	PKHA5_HUMAN	Pleckstrin homology domain containing family A member 5 OS Homo sapiens GN PLEKHA5 PE 1 SV 1	Regular	11.2137	40.25	128092	10	6	105	1.43	61328	22185	10386	5.3207	0.6815	Red
8993	O75037	KI21B_HUMAN	Kinesin like protein KIF21B OS Homo sapiens GN KIF21B PE 1 SV 2	Regular	10.8512	40.73	184430	22	8	134	0.92	424311	4791	77684	1.1491	0.2119	Red
18662	Q6BDS2	URFB1_HUMAN	UHRF1 binding protein 1 OS Homo sapiens GN UHRF1BP1 PE 1 SV 1	Regular	10.6927	40.63	160683	8	5	112	1.11	22201	15150	3651	3.6335	0.5838	Red
13109	P42356	PI4KA_HUMAN	Phosphatidylinositol 4 kinase alpha OS Homo sapiens GN PI4KA PE 1 SV 3	Regular	10.5304	40.96	233772	10	8	186	2.05	41129	6052	10046	1.4515	0.3393	Red
12976	O43933	PEX1_HUMAN	Peroxisome biogenesis factor 1 OS Homo sapiens GN PEX1 PE 1 SV 1	Regular	10.4609	40.87	143894	7	4	97	1.33	19742	4518	6007	1.0836	0.1559	Red
10445	Q8IWI9	MGAP_HUMAN	MAX gene associated protein OS Homo sapiens GN MGA PE 1 SV 2	Regular	10.2339	41.05	333990	14	7	234	0.99	46818	15976.5	12811	3.8317	1.2798	Red
18992	Q562E7	WDR81_HUMAN	WD repeat containing protein 81 OS Homo sapiens GN WDR81 PE 1 SV 2	Regular	9.8744	41.09	213522	3	4	121	1.6	90379	4237.5	9261	1.0163	0.217	Red
5797	Q9Y4F4	F179B_HUMAN	Protein FAM179B OS Homo sapiens GN FAM179B PE 1 SV 4	Regular	9.5931	41.13	190729	4	3	135	0.64	12916	2760	3018	0.6619	0.1263	Red
15172	Q92736	RYR2_HUMAN	Ryanodine receptor 2 OS Homo sapiens GN RYR2 PE 1 SV 3	Regular	9.0961	41.72	569701	21	13	397	1.29	84032	21133.9	29013	5.0686	2.8876	Red	15173 15171
6211	Q9Y6R7	FCGBP_HUMAN	IgGFc binding protein OS Homo sapiens GN FCGBP PE 1 SV 3	Regular	9.0702	41.63	596824	17	11	249	0.46	129724	13083	18745	3.1378	1.8727	Red
1649	Q9NR09	BIRC6_HUMAN	Baculoviral IAP repeat containing protein 6 OS Homo sapiens GN BIRC6 PE 1 SV 2	Regular	8.6104	41.67	536529	19	9	290	0.54	94059	8814	16889	2.1139	1.1342	Red
1394	Q9UKP4	ATS7_HUMAN	A disintegrin and metalloproteinase with thrombospondin motifs 7 OS Homo sapiens GN ADAMTS7 PE 1 SV	Regular	8.573	41.57	188885	10	8	100	1.13	83092	8074.5	11172	1.9365	0.3658	Red
19754	Q5VUA4	ZN318_HUMAN	Zinc finger protein 318 OS Homo sapiens GN ZNF318 PE 1 SV 2	Regular	8.4696	41.47	252766	17	8	182	0.7	19683	2694	9617	0.6461	0.1633	Red
3013	Q9P2D1	CHD7_HUMAN	Chromodomain helicase DNA binding protein 7 OS Homo sapiens GN CHD7 PE 1 SV 3	Regular	8.3701	41.51	337753	16	8	215	1	49174	20697	9487	4.9639	1.6766	Red
3136	Q9P2M7	CING_HUMAN	Cingulin OS Homo sapiens GN CGN PE 1 SV 2	Regular	8.325	41.42	136614	7	4	126	1.75	6920	5760	3080	1.3815	0.1887	Red
690	Q8TCU4	ALMS1_HUMAN	Alstrom syndrome protein 1 OS Homo sapiens GN ALMS1 PE 1 SV 3	Regular	8.1316	41.59	463360	21	11	329	0.72	134686	21552	26501	5.1689	2.3951	Red
12101	Q6UX06	OLFM4_HUMAN	Olfactomedin 4 OS Homo sapiens GN OLFM4 PE 1 SV 1	Regular	7.9056	41.63	57565	5	3	40	3.53	15046	26682	4890	6.3993	0.3684	Red
9410	O15230	LAMA5_HUMAN	Laminin subunit alpha 5 OS Homo sapiens GN LAMA5 PE 1 SV 8	Regular	7.4629	41.93	412284	9	6	235	0.24	564613	1613238	46428	386.911	159.517	Red
8584	Q14573	ITPR3_HUMAN	Inositol 1 4 5 trisphosphate receptor type 3 OS Homo sapiens GN ITPR3 PE 1 SV 2	Regular	7.3627	41.83	307016	6	6	202	0.97	35216	9696	5539	2.3254	0.7139	Red
468	Q96PN6	ADCYA_HUMAN	Adenylate cyclase type 10 OS Homo sapiens GN ADCY10 PE 1 SV 3	Regular	7.2331	41.74	189716	10	5	117	0.99	27797	5814	9137	1.3944	0.2645	Red
225	Q86UQ4	ABCAD_HUMAN	ATP binding cassette sub family A member 13 OS Homo sapiens GN ABCA13 PE 2 SV 3	Regular	6.7089	41.78	580894	22	13	352	0.69	106939	48663	23892	11.6711	6.7797	Red
1956	Q5RHP9	CA173_HUMAN	Uncharacterized protein C1orf173 OS Homo sapiens GN C1orf173 PE 2 SV 1	Regular	6.5114	41.69	169151	10	4	165	0.78	15371	5955	13825	1.4282	0.2416	Red
9830	Q9NZR2	LRP1B_HUMAN	Low density lipoprotein receptor related protein 1B OS Homo sapiens GN LRP1B PE 1 SV 2	Regular	6.4681	41.85	535173	15	11	302	0.22	37401	16413	10083	3.9364	2.1067	Red
6121	Q8TDW7	FAT3_HUMAN	Protocadherin Fat 3 OS Homo sapiens GN FAT3 PE 2 SV 2	Regular	6.3065	42.39	509002	21	9	293	0.2	377306	991368	49196	237.765	121.023	Red	6119
10559	Q8NEZ4	MLL3_HUMAN	Histone lysine N methyltransferase MLL3 OS Homo sapiens GN MLL3 PE 1 SV 3	Regular	6.1882	42.3	548613	19	11	320	1.04	81180	3772	14123	0.9047	0.4963	Red
1590	A6H8Y1	BDP1_HUMAN	Transcription factor TFIIIB component B homolog OS Homo sapiens GN BDP1 PE 1 SV 3	Regular	5.7385	42.33	295539	7	8	255	0.88	23963	4995	8816	1.198	0.354	Red
18824	Q709C8	VP13C_HUMAN	Vacuolar protein sorting associated protein 13C OS Homo sapiens GN VPS13C PE 1 SV 1	Regular	5.1303	42.74	424729	18	9	295	0.53	126611	4338	13708	1.0404	0.4419	Red
9456	Q86UK5	LBN_HUMAN	Limbin OS Homo sapiens GN EVC2 PE 1 SV 1	Regular	4.6458	42.77	148918	8	4	107	0.76	8425	7803	8121	1.8714	0.2787	Red
966	P08519	APOA_HUMAN	Apolipoprotein a OS Homo sapiens GN LPA PE 1 SV 1	Regular	2.6734	43.16	515063	6	4	245	0.29	20451	3504	5427	0.8404	0.4329	Red
1262	P13637	AT1A3_HUMAN	Sodium potassium transporting ATPase subunit alpha 3 OS Homo sapiens GN ATP1A3 PE 1 SV 3	Regular	2.2465	43.07	113174	9	5	68	1.09	2429370	3858	9538	0.9253	0.1047	Red
