# Supplementary material for: Label-Free Proteomics Revealed Oxidative Stress and Inflammation as Factors That Enhance Chemoresistance in Luminal Breast Cancer
Source: Oxid Med Cell Longev. 2019 Aug 8;2019:5357649. doi: 10.1155/2019/5357649 (PMC6702830; doi:10.1155/2019/5357649)
Supplement: Supplementary Materials — Supplementary Figure 1: interaction networks among the altered proteins in chemoresistant breast cancer identified by Ingenuity Pathway Analysis (IPA) software. Red arrows indicate upregulated proteins and green arrows indicate downregulated proteins in our data. Supplementary Figure 2: histogram from the top canonical pathways among the altered proteins in chemoresistant breast cancer generated using Ingenuity Pathway Analysis (IPA) software. p value is indicated on the left side of the histogram. Supplementary Figure 3: in silico analysis obtained with Ingenuity Pathway Analysis (IPA) software showed upregulated proteins in the chemoresistant breast cancer group identified in the complement system cascade pathway. Pink-shaded proteins were upregulated in chemoresistant patients. Supplementary Figure 4: Supplementary Figure Y: coagulation system pathway identified with Ingenuity Pathway Analysis (IPA) software. Shaded notes represented altered proteins presented in chemoresistant breast cancer. Pink-shaded objects indicate upregulated proteins, and green-shaded objects indicate downregulated proteins. Supplementary Figure 5: production of nitric oxide and reactive oxygen species signaling pathway identified using Ingenuity Pathway Analysis (IPA) software. Pink-shaded target indicates upregulated proteins and green-shaded target indicates downregulated proteins presented in chemoresistant breast cancer. Supplementary Figure 6: actin cytoskeleton signaling pathway identified using Ingenuity Pathway Analysis (IPA) software. Pink-shaded target indicates upregulated proteins and green-shaded target indicates downregulated proteins presented in chemoresistant breast cancer. [file 5357649.f1.zip › 20130902_SQTBREAST_3_2D58MIN_01_IA_final_protein.xls]

## Sheet: 20130902_SQTBREAST_3_2D58MIN_01
protein.key	protein.Entry	protein.Accession	protein.Description	protein.dataBaseType	protein.score	protein.falsePositiveRate	protein.avgMass	protein.MatchedProducts	protein.matchedPeptides	protein.digestPeps	protein.seqCover(%)	protein.MatchedPeptideIntenSum	protein.top3MatchedPeptideIntenSum	protein.MatchedProductIntenSum	protein.fmolOnColumn	protein.ngramOnColumn	protein.AutoCurate	protein.Key_ForHomologs
659	P02768	ALBU_HUMAN	Serum albumin OS Homo sapiens GN ALB PE 1 SV 2	Regular	129600	0	71362.7	1019	51	55	77.18	38898070	8047691	13742420	2071.61	147.836	Green
8217	P01834	IGKC_HUMAN	Ig kappa chain C region OS Homo sapiens GN IGKC PE 1 SV 1	Regular	106333	0	11779.9	123	6	7	83.96	2249426	1824205	865056	469.582	5.5316	Green
9391	P0CG05	LAC2_HUMAN	Ig lambda 2 chain C regions OS Homo sapiens GN IGLC2 PE 1 SV 1	Regular	69773.7	0	11464.7	83	5	7	72.64	966797	660586	379118	170.046	1.9495	Green	9390
9390	P0CG04	LAC1_HUMAN	Ig lambda 1 chain C regions OS Homo sapiens GN IGLC1 PE 1 SV 1	Regular	56789.3	0	11518.8	69	5	7	72.64	859975	309806	314740	79.7492	0.9186	Green	9391
962	P02647	APOA1_HUMAN	Apolipoprotein A I OS Homo sapiens GN APOA1 PE 1 SV 1	Regular	50572.1	0	30777.9	292	20	32	64.04	2324586	824782	867912	212.313	6.5345	Green
8210	P01857	IGHG1_HUMAN	Ig gamma 1 chain C region OS Homo sapiens GN IGHG1 PE 1 SV 1	Regular	46100.7	0	36619.2	212	15	21	74.55	3633689	1413596	1281882	363.884	13.3251	Green	8212 8211 8213
7557	P68871	HBB_HUMAN	Hemoglobin subunit beta OS Homo sapiens GN HBB PE 1 SV 2	Regular	38651.7	0	16112.5	146	11	13	82.99	604049	309036	210275	79.5512	1.2818	Green
18012	P02787	TRFE_HUMAN	Serotransferrin OS Homo sapiens GN TF PE 1 SV 3	Regular	36043	0	79345.1	494	41	76	67.19	3127247	558264	1005837	143.707	11.4024	Green
8206	P01876	IGHA1_HUMAN	Ig alpha 1 chain C region OS Homo sapiens GN IGHA1 PE 1 SV 2	Regular	35538.3	0	38510.1	174	12	23	53.26	1007120	385505	342929	99.2356	3.8216	Green	8207
8211	P01859	IGHG2_HUMAN	Ig gamma 2 chain C region OS Homo sapiens GN IGHG2 PE 1 SV 2	Regular	31059.6	0	36528	173	14	20	67.18	2491392	421761	735880	108.569	3.9658	Green	8212 8213 8210
8213	P01861	IGHG4_HUMAN	Ig gamma 4 chain C region OS Homo sapiens GN IGHG4 PE 1 SV 1	Regular	25972.9	0	36453.8	128	10	20	41.9	1734550	160200	634064	41.2382	1.5033	Green	8212 8211 8210
0	P00330	ADH1_YEAST	Alcohol dehydrogenase 1 OS Saccharomyces cerevisiae strain ATCC 204508 S288c GN ADH1 PE 1 SV 5	Regular	22503.9	0	37305.4	183	19	25	57.47	1510589	776949	580759	200	7.4611	Green
963	P02652	APOA2_HUMAN	Apolipoprotein A II OS Homo sapiens GN APOA2 PE 1 SV 1	Regular	20502.8	0	11289.1	83	10	11	74	369286	284200	161587	73.158	0.8259	Green
9363	P04206	KV307_HUMAN	Ig kappa chain V III region GOL OS Homo sapiens PE 1 SV 1	Regular	20003.3	0	11944.4	41	2	8	31.19	123591	175110	60112	45.0763	0.5384	Green
7846	P00738	HPT_HUMAN	Haptoglobin OS Homo sapiens GN HP PE 1 SV 1	Regular	17394.7	0	45889.7	241	25	28	57.64	1406374	508307	449071	130.847	6.0045	Green
8207	P01877	IGHA2_HUMAN	Ig alpha 2 chain C region OS Homo sapiens GN IGHA2 PE 1 SV 3	Regular	17336.9	0	37324.7	122	11	22	60	577866	75936.1	215845	19.5473	0.7296	Green	8206
8212	P01860	IGHG3_HUMAN	Ig gamma 3 chain C region OS Homo sapiens GN IGHG3 PE 1 SV 2	Regular	17214.9	0	42313.5	124	12	24	38.99	1809865	157844	668157	40.6316	1.7193	Green	8211 8213 8210
155	P01009	A1AT_HUMAN	Alpha 1 antitrypsin OS Homo sapiens GN SERPINA1 PE 1 SV 3	Regular	17068.7	0	46907.7	213	20	34	54.55	1254124	549517	350669	141.455	6.6353	Green
7637	P02790	HEMO_HUMAN	Hemopexin OS Homo sapiens GN HPX PE 1 SV 2	Regular	15710.7	0	52417.8	125	15	34	46.32	799253	387643	244973	99.786	5.2306	Green
7556	P69905	HBA_HUMAN	Hemoglobin subunit alpha OS Homo sapiens GN HBA1 PE 1 SV 2	Regular	14476.8	0	15314.6	62	6	9	54.93	267034	215255	59272	55.4103	0.8486	Green
152	P02763	A1AG1_HUMAN	Alpha 1 acid glycoprotein 1 OS Homo sapiens GN ORM1 PE 1 SV 1	Regular	13828.6	0	23739.7	81	7	17	40.8	456426	263886	133358	67.9288	1.6126	Green	153
971	P02656	APOC3_HUMAN	Apolipoprotein C III OS Homo sapiens GN APOC3 PE 1 SV 1	Regular	13311.6	0	10852.3	29	3	10	34.34	105751	104988	31379	27.0257	0.2933	Green
7951	P01765	HV304_HUMAN	Ig heavy chain V III region TIL OS Homo sapiens PE 1 SV 1	Regular	11661.5	0	11726.2	29	2	6	26.09	75403	113104	35052	29.115	0.3414	Green
3578	P01024	CO3_HUMAN	Complement C3 OS Homo sapiens GN C3 PE 1 SV 2	Regular	10227	0	188688	555	74	136	52.13	1745003	198270	561358	51.0381	9.6303	Green
7952	P01766	HV305_HUMAN	Ig heavy chain V III region BRO OS Homo sapiens PE 1 SV 1	Regular	9669.37	0	13340.8	30	3	6	42.5	127234	183664	52770	47.2784	0.6307	Green
8214	P01871	IGHM_HUMAN	Ig mu chain C region OS Homo sapiens GN IGHM PE 1 SV 3	Regular	7625.6	0	49991	104	12	38	33.19	425416	122704	105210	31.5861	1.579	Green	10905
10905	P04220	MUCB_HUMAN	Ig mu heavy chain disease protein OS Homo sapiens PE 1 SV 1	Regular	6530.68	0	43570.6	72	8	35	30.69	233749	24112	63555	6.2068	0.2704	Green	8214
18888	P02774	VTDB_HUMAN	Vitamin D binding protein OS Homo sapiens GN GC PE 1 SV 1	Regular	5369.46	0	54560.5	76	10	45	29.54	254156	101589	73223	26.1508	1.4268	Green
167	P01023	A2MG_HUMAN	Alpha 2 macroglobulin OS Homo sapiens GN A2M PE 1 SV 3	Regular	5092.05	0	164717	291	42	95	37.92	1292913	205260	346694	52.8374	8.7032	Green	14030
6247	P02765	FETUA_HUMAN	Alpha 2 HS glycoprotein OS Homo sapiens GN AHSG PE 1 SV 1	Regular	4187.09	0	40123.1	64	7	18	30.25	147032	97916	49180	25.2053	1.0113	Green
184	P01011	AACT_HUMAN	Alpha 1 antichymotrypsin OS Homo sapiens GN SERPINA3 PE 1 SV 2	Regular	4028.61	0	47822.1	55	9	31	24.59	178157	86739	42571	22.3281	1.0678	Green
153	P19652	A1AG2_HUMAN	Alpha 1 acid glycoprotein 2 OS Homo sapiens GN ORM2 PE 1 SV 2	Regular	3724.39	0	23887.8	40	8	19	39.8	208710	63793	59123	16.4214	0.3923	Green	152
970	P02655	APOC2_HUMAN	Apolipoprotein C II OS Homo sapiens GN APOC2 PE 1 SV 1	Regular	3233.48	0	11283.9	15	3	7	28.71	41764	40671	9501	10.4694	0.1181	Green
976	P02749	APOH_HUMAN	Beta 2 glycoprotein 1 OS Homo sapiens GN APOH PE 1 SV 3	Regular	2678.21	0	39609.8	39	6	22	29.86	112585	85425	25483	21.9899	0.871	Green
2864	P00450	CERU_HUMAN	Ceruloplasmin OS Homo sapiens GN CP PE 1 SV 1	Regular	2119.57	0	123061	98	20	80	27.14	280996	87978	74699	22.6471	2.787	Green
9327	P01594	KV102_HUMAN	Ig kappa chain V I region AU OS Homo sapiens PE 1 SV 1	Regular	2026.46	0	12053.3	17	3	4	53.7	35760	31885	23473	8.2077	0.0989	Green
156	P04217	A1BG_HUMAN	Alpha 1B glycoprotein OS Homo sapiens GN A1BG PE 1 SV 4	Regular	1771.67	0	54823.8	42	9	26	30.1	124027	61897	33658	15.9334	0.8735	Green
9160	P01042	KNG1_HUMAN	Kininogen 1 OS Homo sapiens GN KNG1 PE 1 SV 2	Regular	1735.79	0	73041	59	12	61	20.19	154655	73944	51437	19.0345	1.3903	Green
8074	P05155	IC1_HUMAN	Plasma protease C1 inhibitor OS Homo sapiens GN SERPING1 PE 1 SV 2	Regular	1584.3	0	55382.4	21	4	29	9	41164	36590	11396	9.4189	0.5216	Green
9932	P80748	LV302_HUMAN	Ig lambda chain V III region LOI OS Homo sapiens PE 1 SV 1	Regular	1452.38	0	12049.2	9	2	7	21.62	25490	38235	12521	9.8423	0.1186	Green
2914	P08603	CFAH_HUMAN	Complement factor H OS Homo sapiens GN CFH PE 1 SV 4	Regular	1371.79	0	143773	115	30	96	33.06	260542	43849	80162	11.2875	1.6228	Green
3416	P10909	CLUS_HUMAN	Clusterin OS Homo sapiens GN CLU PE 1 SV 1	Regular	1235.42	0	53065	36	10	36	28.95	84387	46545	28286	11.9815	0.6358	Green
3586	P0C0L5	CO4B_HUMAN	Complement C4 B OS Homo sapiens GN C4B PE 1 SV 1	Regular	1224.1	0	194333	148	34	118	24.54	650360	65553	91819	16.8745	3.2793	Green
1886	P04003	C4BPA_HUMAN	C4b binding protein alpha chain OS Homo sapiens GN C4BPA PE 1 SV 2	Regular	1133.56	0	69086.2	45	12	45	30.32	107060	45199	29488	11.635	0.8038	Green
974	P02649	APOE_HUMAN	Apolipoprotein E OS Homo sapiens GN APOE PE 1 SV 1	Regular	1056.8	0	36268.2	22	9	30	31.23	49246	20607	8763	5.3046	0.1924	Green
19442	P25311	ZA2G_HUMAN	Zinc alpha 2 glycoprotein OS Homo sapiens GN AZGP1 PE 1 SV 2	Regular	1034.29	0	34486.9	22	7	27	30.54	29572	22732	11034	5.8516	0.2018	Green
7851	P04196	HRG_HUMAN	Histidine rich glycoprotein OS Homo sapiens GN HRG PE 1 SV 1	Regular	1011.59	0	60547.8	28	6	33	11.05	37933	34475	7970	8.8745	0.5373	Green
18894	P04004	VTNC_HUMAN	Vitronectin OS Homo sapiens GN VTN PE 1 SV 1	Regular	1001.12	0	55104	44	8	28	19.25	115123	80105	27397	20.6204	1.1363	Green
964	P06727	APOA4_HUMAN	Apolipoprotein A IV OS Homo sapiens GN APOA4 PE 1 SV 3	Regular	848.552	0	45399.1	44	11	42	31.06	82913	27961	17938	7.1976	0.3268	Green
17411	P00734	THRB_HUMAN	Prothrombin OS Homo sapiens GN F2 PE 1 SV 2	Regular	839.588	0	71519.7	54	12	47	29.9	104875	38132	39616	9.8158	0.702	Green
7967	P01781	HV320_HUMAN	Ig heavy chain V III region GAL OS Homo sapiens PE 1 SV 1	Regular	827.304	0	11885.4	9	3	7	31.03	13801	12984	4955	3.3423	0.0397	Green
13319	P00747	PLMN_HUMAN	Plasminogen OS Homo sapiens GN PLG PE 1 SV 2	Regular	740.863	0	93306.4	56	17	63	31.73	128581	32982	36427	8.4901	0.7922	Green
6316	P02675	FIBB_HUMAN	Fibrinogen beta chain OS Homo sapiens GN FGB PE 1 SV 2	Regular	714.234	0	56612.6	29	7	42	16.29	48425	21204	16967	5.4583	0.309	Green
2912	P00751	CFAB_HUMAN	Complement factor B OS Homo sapiens GN CFB PE 1 SV 2	Regular	639.231	0	86901.6	39	9	64	14.4	107146	40307	34036	10.3757	0.9017	Green
8571	Q14624	ITIH4_HUMAN	Inter alpha trypsin inhibitor heavy chain H4 OS Homo sapiens GN ITIH4 PE 1 SV 4	Regular	575.609	0	103586	48	10	64	13.66	118898	68931	31697	17.744	1.838	Green
6317	P02679	FIBG_HUMAN	Fibrinogen gamma chain OS Homo sapiens GN FGG PE 1 SV 3	Regular	558.369	0	52139	21	6	37	20.97	34941	23267	6414	5.9893	0.3123	Green
968	P04114	APOB_HUMAN	Apolipoprotein B 100 OS Homo sapiens GN APOB PE 1 SV 2	Regular	549.825	0	516974	190	60	351	16.24	359822	35775	121037	9.2091	4.7609	Green
14030	P20742	PZP_HUMAN	Pregnancy zone protein OS Homo sapiens GN PZP PE 1 SV 4	Regular	520.803	0	165346	44	13	87	12.01	177680	3839.88	48512	0.9885	0.1634	Green	167
8569	P19823	ITIH2_HUMAN	Inter alpha trypsin inhibitor heavy chain H2 OS Homo sapiens GN ITIH2 PE 1 SV 2	Regular	513.108	0	106920	37	10	70	12.9	146588	65979	28358	16.9841	1.8159	Green
525	P43652	AFAM_HUMAN	Afamin OS Homo sapiens GN AFM PE 1 SV 1	Regular	506.621	0	71008.1	20	6	61	14.36	24384	15910	18581	4.0955	0.2908	Green
8568	P19827	ITIH1_HUMAN	Inter alpha trypsin inhibitor heavy chain H1 OS Homo sapiens GN ITIH1 PE 1 SV 3	Regular	487.682	0	101846	46	10	56	14.05	69350	36023	19883	9.2729	0.9444	Green
870	P01008	ANT3_HUMAN	Antithrombin III OS Homo sapiens GN SERPINC1 PE 1 SV 1	Regular	432.868	0	53058.8	19	5	37	11.42	73630	15164	10329	3.9035	0.2071	Green
702	P02760	AMBP_HUMAN	Protein AMBP OS Homo sapiens GN AMBP PE 1 SV 1	Regular	424.06	0	39912	9	2	26	7.95	26350	39525	17452	10.1744	0.4061	Green
14511	O43566	RGS14_HUMAN	Regulator of G protein signaling 14 OS Homo sapiens GN RGS14 PE 1 SV 4	Regular	369.899	0	61960.3	13	3	48	6.54	156483	85414	66168	21.987	1.3623	Green
9941	P06317	LV603_HUMAN	Ig lambda chain V VI region SUT OS Homo sapiens PE 1 SV 1	Regular	364.942	0	12361.5	8	4	8	27.93	22513	23619	7158	6.0799	0.0752	Green
7641	P05546	HEP2_HUMAN	Heparin cofactor 2 OS Homo sapiens GN SERPIND1 PE 1 SV 3	Regular	317.91	0	57241.8	17	6	36	12.22	28156	19562	8217	5.0356	0.2882	Green
8744	P04264	K2C1_HUMAN	Keratin type II cytoskeletal 1 OS Homo sapiens GN KRT1 PE 1 SV 6	Regular	295.18	1.47	66209.9	25	8	45	15.37	73052	28189	10144	7.2563	0.4804	Green
784	P01019	ANGT_HUMAN	Angiotensinogen OS Homo sapiens GN AGT PE 1 SV 1	Regular	244.707	2.86	53439.4	7	2	25	6.19	14357	21535.5	3358	5.5436	0.2962	Green
14066	Q8TBN0	R3GEF_HUMAN	Guanine nucleotide exchange factor for Rab 3A OS Homo sapiens GN RAB3IL1 PE 1 SV 1	Regular	103.57	10.39	43206.9	10	5	36	14.92	91285	18908	17121	4.8672	0.2103	Red
6329	P02751	FINC_HUMAN	Fibronectin OS Homo sapiens GN FN1 PE 1 SV 4	Regular	102.987	10.26	266218	29	15	145	3.94	87186	12985	22728	3.3426	0.8898	Yellow
2720	O95170	CDRT1_HUMAN	CMT1A duplicated region transcript 1 protein OS Homo sapiens GN CDRT1 PE 2 SV 3	Regular	100.744	10.13	86681.5	12	5	58	4.92	9943	6405	7880	1.6488	0.1429	Green
14828	E7ERA6	RN223_HUMAN	RING finger protein 223 OS Homo sapiens GN RNF223 PE 2 SV 1	Regular	98.1432	11.11	27541.5	6	2	21	6.83	11839	31119	4465	8.0106	0.2206	Yellow
1304	Q5T9A4	ATD3B_HUMAN	ATPase family AAA domain containing protein 3B OS Homo sapiens GN ATAD3B PE 1 SV 1	Regular	84.357	12.05	73143.3	15	7	61	7.1	46500	16608	14005	4.2752	0.3127	Yellow
9649	Q5T7N2	LITD1_HUMAN	LINE 1 type transposase domain containing protein 1 OS Homo sapiens GN L1TD1 PE 1 SV 1	Regular	81.1496	12.94	99305.9	29	9	94	1.73	404043	495564	301295	127.567	12.6681	Yellow
1211	Q9BVC5	ASHWN_HUMAN	Ashwin OS Homo sapiens GN C2orf49 PE 1 SV 1	Regular	80.1404	12.79	25915.4	7	1	26	5.6	12557	37671	5802	9.6972	0.2513	Yellow
6315	P02671	FIBA_HUMAN	Fibrinogen alpha chain OS Homo sapiens GN FGA PE 1 SV 2	Regular	78.2386	13.64	95714.5	7	3	59	2.77	22781	13819.5	6038	3.5574	0.3405	Yellow
14017	P06737	PYGL_HUMAN	Glycogen phosphorylase liver form OS Homo sapiens GN PYGL PE 1 SV 4	Regular	69.741	16.3	97548	18	8	76	4.6	38143	6170	12989	1.5883	0.1549	Yellow
2329	Q9H0I3	CC113_HUMAN	Coiled coil domain containing protein 113 OS Homo sapiens GN CCDC113 PE 2 SV 1	Regular	64.4965	17.89	44276.9	6	3	34	4.77	22873	4692	21852	1.2078	0.0535	Yellow
3590	P01031	CO5_HUMAN	Complement C5 OS Homo sapiens GN C5 PE 1 SV 4	Regular	63.8704	19.39	190016	16	8	135	2.92	31587	8021	9050	2.0647	0.3923	Yellow
5214	Q9BZQ6	EDEM3_HUMAN	ER degradation enhancing alpha mannosidase like 3 OS Homo sapiens GN EDEM3 PE 1 SV 2	Regular	57.9283	20	105291	10	5	70	3.97	100206	15127.5	4411	3.8941	0.41	Yellow
3742	Q8IYS4	CP071_HUMAN	Uncharacterized protein C16orf71 OS Homo sapiens GN C16orf71 PE 2 SV 3	Regular	57.5455	19.8	56195.1	7	3	37	6.54	9176	9211.5	3072	2.3712	0.1332	Red
11444	Q9HAS0	NJMU_HUMAN	Protein Njmu R1 OS Homo sapiens GN C17orf75 PE 1 SV 2	Regular	55.9624	20.39	45305.9	7	3	30	7.32	81101	24105	23910	6.205	0.2811	Red
3263	Q9HCM1	CL035_HUMAN	Uncharacterized protein C12orf35 OS Homo sapiens GN C12orf35 PE 1 SV 3	Regular	55.8488	20.19	196682	26	12	146	3.32	216950	24982	46828	6.4308	1.2648	Yellow
4962	P09884	DPOLA_HUMAN	DNA polymerase alpha catalytic subunit OS Homo sapiens GN POLA1 PE 1 SV 2	Regular	55.5849	20	167681	11	5	116	1.37	45870	55201.5	14811	14.2098	2.3827	Yellow
12105	Q68BL7	OLM2A_HUMAN	Olfactomedin like protein 2A OS Homo sapiens GN OLFML2A PE 2 SV 1	Regular	53.569	22.73	73681.8	10	4	45	2.61	16880	33681	12908	8.6701	0.6388	Red
882	P08133	ANXA6_HUMAN	Annexin A6 OS Homo sapiens GN ANXA6 PE 1 SV 3	Regular	53.0352	23.21	76215.6	7	5	69	4.46	7507	3867	4110	0.9954	0.0759	Yellow
7233	O15354	GPR37_HUMAN	Probable G protein coupled receptor 37 OS Homo sapiens GN GPR37 PE 1 SV 2	Regular	50.4708	23.68	68767.7	14	3	44	9.95	972547	1436730	36820	369.839	25.433	Yellow
4243	Q13617	CUL2_HUMAN	Cullin 2 OS Homo sapiens GN CUL2 PE 1 SV 2	Regular	49.3159	24.14	87610.6	14	6	61	4.7	229513	158618	20315	40.8309	3.5772	Red
4596	Q9NXZ2	DDX43_HUMAN	Probable ATP dependent RNA helicase DDX43 OS Homo sapiens GN DDX43 PE 1 SV 2	Regular	48.2844	24.58	73300.5	11	4	65	4.01	23364	7599	6247	1.9561	0.1434	Yellow
6497	Q9Y2L6	FRM4B_HUMAN	FERM domain containing protein 4B OS Homo sapiens GN FRMD4B PE 1 SV 4	Regular	48.106	24.37	118902	12	6	82	3.48	33258	6657	7748	1.7136	0.2038	Red
10875	Q8N1G2	MTR1_HUMAN	Cap specific mRNA nucleoside 2 O methyltransferase 1 OS Homo sapiens GN FTSJD2 PE 1 SV 1	Regular	47.4923	26.02	96233.4	8	2	70	1.92	14880	41862	15797	10.776	1.037	Yellow
7618	Q5T447	HECD3_HUMAN	E3 ubiquitin protein ligase HECTD3 OS Homo sapiens GN HECTD3 PE 1 SV 1	Regular	44.0057	28.13	98196.6	16	8	72	2.9	62092	13602	22854	3.5014	0.3438	Red
15114	Q9NZ71	RTEL1_HUMAN	Regulator of telomere elongation helicase 1 OS Homo sapiens GN RTEL1 PE 1 SV 2	Regular	42.7919	27.91	135052	13	7	89	3.61	52262	28853	13431	7.4273	1.0031	Red
3668	P53621	COPA_HUMAN	Coatomer subunit alpha OS Homo sapiens GN COPA PE 1 SV 2	Regular	42.164	28.24	139886	10	5	101	2.21	60679	83577	22952	21.5142	3.0095	Red
2770	O15078	CE290_HUMAN	Centrosomal protein of 290 kDa OS Homo sapiens GN CEP290 PE 1 SV 2	Regular	42.1564	28.03	291071	37	17	293	1.21	111003	20857	45691	5.3689	1.5627	Yellow
6087	Q9NYY8	FAKD2_HUMAN	FAST kinase domain containing protein 2 OS Homo sapiens GN FASTKD2 PE 1 SV 1	Regular	41.7854	27.82	82432.5	14	8	60	5.92	27582	14314	9458	3.6847	0.3037	Red
19573	Q86XD8	ZFAN4_HUMAN	AN1 type zinc finger protein 4 OS Homo sapiens GN ZFAND4 PE 2 SV 2	Regular	40.9703	27.61	81498.6	16	4	50	1.1	370448	1061766	113593	273.317	22.2749	Yellow
17437	Q7Z2Z1	TICRR_HUMAN	Treslin OS Homo sapiens GN TICRR PE 1 SV 2	Regular	38.8592	30	212853	24	9	135	1.62	1262787	21048	124328	5.4181	1.1533	Red
3938	P23508	CRCM_HUMAN	Colorectal mutant cancer protein OS Homo sapiens GN MCC PE 1 SV 2	Regular	38.6886	29.79	93882.9	10	4	75	3.5	23932	7954.5	12109	2.0476	0.1922	Red
10149	P46821	MAP1B_HUMAN	Microtubule associated protein 1B OS Homo sapiens GN MAP1B PE 1 SV 2	Regular	37.2705	31.51	271832	22	11	173	2.51	69987	42160	33161	10.8527	2.9501	Red	10148
9431	Q659C4	LAR1B_HUMAN	La related protein 1B OS Homo sapiens GN LARP1B PE 1 SV 2	Regular	36.6459	31.76	105836	12	7	78	3.5	71525	38207	11064	9.8351	1.0409	Red
13424	Q9P215	POGK_HUMAN	Pogo transposable element with KRAB domain OS Homo sapiens GN POGK PE 1 SV 2	Regular	35.6542	33.33	69843.3	7	5	44	5.58	8840	6820	8583	1.7556	0.1226	Red
10185	Q6P0Q8	MAST2_HUMAN	Microtubule associated serine threonine protein kinase 2 OS Homo sapiens GN MAST2 PE 1 SV 2	Regular	33.8363	35.22	197691	28	8	134	3.84	126367	84764	16602	21.8197	4.3136	Red
1072	O14497	ARI1A_HUMAN	AT rich interactive domain containing protein 1A OS Homo sapiens GN ARID1A PE 1 SV 3	Regular	33.541	36.2	242958	12	6	117	1.79	23082	7588	9578	1.9533	0.4746	Yellow
8138	O43432	IF4G3_HUMAN	Eukaryotic translation initiation factor 4 gamma 3 OS Homo sapiens GN EIF4G3 PE 1 SV 2	Regular	33.4224	35.98	177793	19	11	142	4.35	40047	18531	16238	4.7702	0.8481	Red
2300	Q6P1S2	CC033_HUMAN	Uncharacterized protein C3orf33 OS Homo sapiens GN C3orf33 PE 1 SV 2	Regular	33.3439	35.76	33879.5	8	3	32	3.74	10233	4281	3968	1.102	0.0373	Red
9019	Q15058	KIF14_HUMAN	Kinesin like protein KIF14 OS Homo sapiens GN KIF14 PE 1 SV 1	Regular	32.8012	35.54	187861	23	10	141	1.7	488280	83120	33823	21.3965	4.0196	Red
13686	P49642	PRI1_HUMAN	DNA primase small subunit OS Homo sapiens GN PRIM1 PE 1 SV 1	Regular	32.3929	36.09	50358.3	2	1	44	3.81	4671	14013	3261	3.6072	0.1817	Red
13678	Q70Z35	PREX2_HUMAN	Phosphatidylinositol 3 4 5 trisphosphate dependent Rac exchanger 2 protein OS Homo sapiens GN PREX2	Regular	31.9331	36.26	185246	16	8	118	2.68	49379	29250	27055	7.5295	1.3948	Red
11025	O14974	MYPT1_HUMAN	Protein phosphatase 1 regulatory subunit 12A OS Homo sapiens GN PPP1R12A PE 1 SV 1	Regular	31.2769	36.05	115680	12	9	110	2.04	28045	9954	13527	2.5623	0.2964	Red
7839	Q969F9	HPS3_HUMAN	Hermansky Pudlak syndrome 3 protein OS Homo sapiens GN HPS3 PE 1 SV 1	Regular	31.074	36.21	115618	15	8	77	2.49	254565	18330	69666	4.7185	0.5455	Red
1219	Q92485	ASM3B_HUMAN	Acid sphingomyelinase like phosphodiesterase 3b OS Homo sapiens GN SMPDL3B PE 2 SV 2	Regular	30.9448	36.36	51270.2	14	2	25	2.2	277755	689121	70934	177.392	9.0949	Red
14249	Q8TDY2	RBCC1_HUMAN	RB1 inducible coiled coil protein 1 OS Homo sapiens GN RB1CC1 PE 1 SV 3	Regular	30.8116	36.16	185201	17	9	149	2.38	174320	157983	30636	40.6675	7.5317	Red
7105	Q08378	GOGA3_HUMAN	Golgin subfamily A member 3 OS Homo sapiens GN GOLGA3 PE 1 SV 2	Regular	30.3174	36.31	167868	21	11	146	2.4	214402	10416	30021	2.6813	0.4501	Red
16447	Q9NRC6	SPTN5_HUMAN	Spectrin beta chain non erythrocytic 5 OS Homo sapiens GN SPTBN5 PE 1 SV 1	Regular	30.0438	36.11	419516	31	13	327	2.07	125926	30453	38034	7.8391	3.2886	Yellow
5655	Q01780	EXOSX_HUMAN	Exosome component 10 OS Homo sapiens GN EXOSC10 PE 1 SV 2	Regular	29.8116	35.91	101630	12	6	83	2.03	180817	146931	30200	37.8226	3.8439	Red
12492	A8MW92	P20L1_HUMAN	PHD finger protein 20 like protein 1 OS Homo sapiens GN PHF20L1 PE 1 SV 2	Regular	29.6789	35.71	116322	16	6	88	4.52	29283	19702	21460	5.0716	0.5899	Red
16828	O15061	SYNEM_HUMAN	Synemin OS Homo sapiens GN SYNM PE 1 SV 2	Regular	29.3131	36.22	173110	16	10	164	3.64	152361	31658	27809	8.1493	1.4107	Red
5116	Q9P2D7	DYH1_HUMAN	Dynein heavy chain 1 axonemal OS Homo sapiens GN DNAH1 PE 1 SV 4	Regular	28.6391	36.02	498003	30	15	323	0.72	185739	28957.5	38209	7.4542	3.7122	Yellow
4192	O14578	CTRO_HUMAN	Citron Rho interacting kinase OS Homo sapiens GN CIT PE 1 SV 2	Regular	28.486	35.83	233484	29	15	184	3.45	60088	22554	30257	5.8058	1.3556	Red
11009	P54296	MYOM2_HUMAN	Myomesin 2 OS Homo sapiens GN MYOM2 PE 2 SV 2	Regular	28.0868	35.98	166436	16	10	114	0.75	41513	4014	16551	1.0333	0.172	Red
8669	Q9Y2F5	K0947_HUMAN	Uncharacterized protein KIAA0947 OS Homo sapiens GN KIAA0947 PE 1 SV 5	Regular	28.0565	35.79	250914	23	11	167	2.03	653554	595759	60615	153.359	38.4797	Red
832	Q6UB98	ANR12_HUMAN	Ankyrin repeat domain containing protein 12 OS Homo sapiens GN ANKRD12 PE 1 SV 3	Regular	27.9366	35.94	237192	7	5	188	2.13	21475	16400	6837	4.2216	1.0013	Red
5362	O95163	ELP1_HUMAN	Elongator complex protein 1 OS Homo sapiens GN IKBKAP PE 1 SV 3	Regular	27.8324	36.08	151908	9	2	95	1.43	62570	94083	16471	24.2186	3.679	Red
17266	Q9UQP3	TENN_HUMAN	Tenascin N OS Homo sapiens GN TNN PE 1 SV 2	Regular	27.4508	35.9	145859	9	5	106	4.08	97153	89473	23684	23.0319	3.3594	Red
11702	Q9ULB1	NRX1A_HUMAN	Neurexin 1 alpha OS Homo sapiens GN NRXN1 PE 2 SV 1	Regular	27.4483	35.71	164164	20	9	97	2.71	67385	7393	25909	1.9031	0.3124	Red
12976	O43933	PEX1_HUMAN	Peroxisome biogenesis factor 1 OS Homo sapiens GN PEX1 PE 1 SV 1	Regular	26.8713	35.86	143894	15	7	97	2.26	46793	21795	11735	5.6104	0.8073	Red
13299	Q15149	PLEC_HUMAN	Plectin OS Homo sapiens GN PLEC PE 1 SV 3	Regular	26.8392	35.68	533787	48	29	468	1	1388939	1184737	318226	304.972	162.79	Yellow
18641	O95185	UNC5C_HUMAN	Netrin receptor UNC5C OS Homo sapiens GN UNC5C PE 1 SV 2	Regular	26.7001	35.82	105028	9	4	54	2.58	34241	23271	13731	5.9904	0.6292	Red
4662	P15924	DESP_HUMAN	Desmoplakin OS Homo sapiens GN DSP PE 1 SV 3	Regular	26.5722	36.27	334227	29	16	266	1.18	178508	19476	25295	5.0135	1.6756	Red
1590	A6H8Y1	BDP1_HUMAN	Transcription factor TFIIIB component B homolog OS Homo sapiens GN BDP1 PE 1 SV 3	Regular	25.744	37.32	295539	25	14	255	2.17	132450	29875	72728	7.6903	2.2728	Yellow
17414	Q9C0I4	THS7B_HUMAN	Thrombospondin type 1 domain containing protein 7B OS Homo sapiens GN THSD7B PE 2 SV 2	Regular	25.3396	37.44	187101	5	4	108	2.61	4893	3957	5130	1.0186	0.1906	Red
1262	P13637	AT1A3_HUMAN	Sodium potassium transporting ATPase subunit alpha 3 OS Homo sapiens GN ATP1A3 PE 1 SV 3	Regular	25.073	37.56	113174	12	5	68	0.89	1833033	2970	133766	0.7645	0.0865	Red
8582	Q14643	ITPR1_HUMAN	Inositol 1 4 5 trisphosphate receptor type 1 OS Homo sapiens GN ITPR1 PE 1 SV 2	Regular	25.062	37.38	317367	27	11	238	0.8	62409	21366	27859	5.5	1.7455	Red
14043	Q5TB80	QN1_HUMAN	Protein QN1 homolog OS Homo sapiens GN KIAA1009 PE 1 SV 2	Regular	25.0437	37.21	162457	9	8	148	1.85	61888	15210	16820	3.9153	0.6361	Red
15741	Q7Z333	SETX_HUMAN	Probable helicase senataxin OS Homo sapiens GN SETX PE 1 SV 4	Regular	24.9896	37.04	307214	30	12	234	1.38	200636	11607	55653	2.9878	0.9179	Red
2821	P49454	CENPF_HUMAN	Centromere protein F OS Homo sapiens GN CENPF PE 1 SV 2	Regular	24.9151	37.16	371073	50	22	346	2.06	374548	18571	91837	4.7805	1.7739	Yellow
8355	Q8NI35	INADL_HUMAN	InaD like protein OS Homo sapiens GN INADL PE 1 SV 3	Regular	24.7619	36.99	197167	24	10	134	3.22	49825	34296	29176	8.8284	1.7407	Red
9024	O60333	KIF1B_HUMAN	Kinesin like protein KIF1B OS Homo sapiens GN KIF1B PE 1 SV 5	Regular	24.3729	37.1	205902	12	6	154	1.71	204170	185067	45620	47.6394	9.8091	Red
4960	P54098	DPOG1_HUMAN	DNA polymerase subunit gamma 1 OS Homo sapiens GN POLG PE 1 SV 1	Regular	24.3388	36.94	140703	13	6	94	2.26	24157	10266	8415	2.6426	0.3718	Red
6362	Q14315	FLNC_HUMAN	Filamin C OS Homo sapiens GN FLNC PE 1 SV 3	Regular	23.8956	37.61	293589	33	12	193	0.48	43995	3036	23186	0.7815	0.2294	Red
8376	Q9ULG1	INO80_HUMAN	DNA helicase INO80 OS Homo sapiens GN INO80 PE 1 SV 2	Regular	23.6405	37.99	177666	12	6	119	2.96	130278	78053	27186	20.0922	3.5697	Red
9415	P11047	LAMC1_HUMAN	Laminin subunit gamma 1 OS Homo sapiens GN LAMC1 PE 1 SV 3	Regular	23.6357	37.83	183306	14	7	124	2.73	91121	23158	12744	5.9613	1.0927	Red
2820	Q02224	CENPE_HUMAN	Centromere associated protein E OS Homo sapiens GN CENPE PE 1 SV 2	Regular	23.5141	37.66	317784	30	18	342	2.15	419579	16914	70732	4.354	1.3836	Red
10012	Q9UI17	M2GD_HUMAN	Dimethylglycine dehydrogenase mitochondrial OS Homo sapiens GN DMGDH PE 1 SV 2	Regular	23.1748	38.03	97210.1	13	8	68	1.85	124382	2304	13713	0.5931	0.0577	Red
18613	Q9NYU1	UGGG2_HUMAN	UDP glucose glycoprotein glucosyltransferase 2 OS Homo sapiens GN UGGT2 PE 1 SV 4	Regular	23.1674	37.87	175363	14	7	128	2.44	94523	6780	9062	1.7453	0.3061	Red
9163	P46019	KPB2_HUMAN	Phosphorylase b kinase regulatory subunit alpha liver isoform OS Homo sapiens GN PHKA2 PE 1 SV 1	Regular	23.1042	37.71	139492	13	7	83	1.62	69136	41731.5	32049	10.7424	1.4985	Red
13270	Q00722	PLCB2_HUMAN	1 phosphatidylinositol 4 5 bisphosphate phosphodiesterase beta 2 OS Homo sapiens GN PLCB2 PE 1 SV 2	Regular	22.9639	37.55	134994	11	5	96	3.38	466745	3732	55621	0.9607	0.1297	Red
19127	Q8IZH2	XRN1_HUMAN	5 3 exoribonuclease 1 OS Homo sapiens GN XRN1 PE 1 SV 1	Regular	22.8168	37.39	195647	11	7	109	1.11	47509	11893.5	10959	3.0616	0.599	Red
16625	Q9P2P6	STAR9_HUMAN	StAR related lipid transfer protein 9 OS Homo sapiens GN STARD9 PE 1 SV 3	Regular	22.7239	37.5	522161	33	19	377	1.04	167830	11251	50809	2.8962	1.5123	Yellow
8986	Q9NQT8	KI13B_HUMAN	Kinesin like protein KIF13B OS Homo sapiens GN KIF13B PE 1 SV 1	Regular	22.7164	37.34	204035	27	11	128	3.01	741963	497455	141213	128.054	26.1274	Red
5196	Q08426	ECHP_HUMAN	Peroxisomal bifunctional enzyme OS Homo sapiens GN EHHADH PE 1 SV 3	Regular	22.4272	37.45	80122.3	9	4	58	1.11	23997	12936	10609	3.3299	0.2668	Red
1619	Q7RTS1	BHA15_HUMAN	Class A basic helix loop helix protein 15 OS Homo sapiens GN BHLHA15 PE 1 SV 1	Regular	22.2042	37.55	20818.5	5	2	17	4.76	2189	2598	2075	0.6688	0.0139	Red
1744	Q5VTR2	BRE1A_HUMAN	E3 ubiquitin protein ligase BRE1A OS Homo sapiens GN RNF20 PE 1 SV 2	Regular	21.9884	37.4	114290	10	3	148	2.97	185127	60420	18563	15.5531	1.7776	Red
14564	Q5T5U3	RHG21_HUMAN	Rho GTPase activating protein 21 OS Homo sapiens GN ARHGAP21 PE 1 SV 1	Regular	21.9854	37.25	218700	17	10	170	1.18	151159	4782	54460	1.231	0.2692	Red
13281	P19174	PLCG1_HUMAN	1 phosphatidylinositol 4 5 bisphosphate phosphodiesterase gamma 1 OS Homo sapiens GN PLCG1 PE 1 SV 1	Regular	21.7327	37.35	149844	7	3	96	2.09	14992	15924	8133	4.0991	0.6142	Red
284	Q13085	ACACA_HUMAN	Acetyl CoA carboxylase 1 OS Homo sapiens GN ACACA PE 1 SV 2	Regular	21.634	37.2	267265	21	8	180	1.92	88078	74787	42715	19.2515	5.1452	Red
727	Q07075	AMPE_HUMAN	Glutamyl aminopeptidase OS Homo sapiens GN ENPEP PE 1 SV 3	Regular	21.3453	37.55	109758	3	2	74	2.93	10112	11452.5	6031	2.9481	0.3236	Red
16229	Q92673	SORL_HUMAN	Sortilin related receptor OS Homo sapiens GN SORL1 PE 1 SV 2	Regular	20.9746	38.13	253958	13	7	164	1.45	60365	71347.5	41497	18.3661	4.6642	Red
7647	O95714	HERC2_HUMAN	E3 ubiquitin protein ligase HERC2 OS Homo sapiens GN HERC2 PE 1 SV 2	Regular	20.919	37.98	533844	33	19	337	0.89	775354	27172	57581	6.9945	3.734	Red
5123	Q9NYC9	DYH9_HUMAN	Dynein heavy chain 9 axonemal OS Homo sapiens GN DNAH9 PE 1 SV 3	Regular	20.9017	37.84	515927	42	18	367	2.25	307543	60429	45812	15.5555	8.0255	Red
4071	Q6UVK1	CSPG4_HUMAN	Chondroitin sulfate proteoglycan 4 OS Homo sapiens GN CSPG4 PE 1 SV 2	Regular	20.6957	37.69	251221	19	9	119	0.82	42985	9715.5	10882	2.5009	0.6283	Red
1049	Q8TER5	ARH40_HUMAN	Rho guanine nucleotide exchange factor 40 OS Homo sapiens GN ARHGEF40 PE 1 SV 3	Regular	20.5863	37.55	166369	14	7	109	0.66	57322	6495	17395	1.6719	0.2782	Red
5118	Q8TD57	DYH3_HUMAN	Dynein heavy chain 3 axonemal OS Homo sapiens GN DNAH3 PE 2 SV 1	Regular	20.3892	37.4	474080	36	19	343	0.95	320235	36974	62834	9.5177	4.5122	Yellow
3594	A8TX70	CO6A5_HUMAN	Collagen alpha 5 VI chain OS Homo sapiens GN COL6A5 PE 1 SV 1	Regular	19.6873	38.2	291979	19	13	217	2.22	84042	9279	13371	2.3886	0.6974	Red
5122	Q96JB1	DYH8_HUMAN	Dynein heavy chain 8 axonemal OS Homo sapiens GN DNAH8 PE 1 SV 2	Regular	19.4133	38.75	518315	24	13	367	0.36	112372	31757	25539	8.1748	4.2371	Yellow
1762	Q6RI45	BRWD3_HUMAN	Bromodomain and WD repeat containing protein 3 OS Homo sapiens GN BRWD3 PE 1 SV 2	Regular	19.0237	38.6	205366	19	10	129	3.16	95463	38574	16537	9.9296	2.0392	Red
8961	P29375	KDM5A_HUMAN	Lysine specific demethylase 5A OS Homo sapiens GN KDM5A PE 1 SV 3	Regular	18.9486	38.46	194947	15	8	171	4.2	61283	47623	9580	12.259	2.3899	Red
3013	Q9P2D1	CHD7_HUMAN	Chromodomain helicase DNA binding protein 7 OS Homo sapiens GN CHD7 PE 1 SV 3	Regular	18.124	40.07	337753	28	13	215	0.83	400738	10713	27125	2.7577	0.9314	Red
14499	Q7Z3J3	RGPD4_HUMAN	RanBP2 like and GRIP domain containing protein 4 OS Homo sapiens GN RGPD4 PE 2 SV 3	Regular	17.9996	40.14	198772	10	7	135	2.62	68726	59991	10756	15.4427	3.0696	Red
18681	Q5W0Q7	USPL1_HUMAN	Ubiquitin specific peptidase like protein 1 OS Homo sapiens GN USPL1 PE 2 SV 1	Regular	17.5528	40.21	122208	12	7	71	3.66	56336	7304	8266	1.8802	0.2298	Red
12705	Q86U86	PB1_HUMAN	Protein polybromo 1 OS Homo sapiens GN PBRM1 PE 1 SV 1	Regular	17.4982	40.07	194203	12	8	138	1.84	60040	10537.5	25498	2.7125	0.5268	Red
18549	Q5T4S7	UBR4_HUMAN	E3 ubiquitin protein ligase UBR4 OS Homo sapiens GN UBR4 PE 1 SV 1	Regular	17.3095	40.14	580913	33	12	368	0.69	1160316	586213	212774	150.901	87.6606	Red
18114	O15050	TRNK1_HUMAN	TPR and ankyrin repeat containing protein 1 OS Homo sapiens GN TRANK1 PE 2 SV 4	Regular	17.2981	40	340556	16	10	256	0.75	212181	10326	32025	2.6581	0.9052	Red
5125	Q8NCM8	DYHC2_HUMAN	Cytoplasmic dynein 2 heavy chain 1 OS Homo sapiens GN DYNC2H1 PE 1 SV 4	Regular	17.1981	39.86	496101	37	19	346	1.04	196490	11276	51096	2.9026	1.44	Red
3595	A6NMZ7	CO6A6_HUMAN	Collagen alpha 6 VI chain OS Homo sapiens GN COL6A6 PE 1 SV 2	Regular	17.1794	39.73	248828	23	10	179	1.33	33471	8515	20447	2.1919	0.5454	Red
5119	Q8TE73	DYH5_HUMAN	Dynein heavy chain 5 axonemal OS Homo sapiens GN DNAH5 PE 1 SV 3	Regular	17.1745	39.59	532843	23	18	386	1.04	154466	89447	30774	23.0252	12.2688	Red
6702	Q9H2C0	GAN_HUMAN	Gigaxonin OS Homo sapiens GN GAN PE 1 SV 1	Regular	16.7787	40.07	68722.1	9	5	67	2.51	50185	62802	7910	16.1663	1.111	Red
18981	Q96DN5	WDR67_HUMAN	WD repeat containing protein 67 OS Homo sapiens GN WDR67 PE 2 SV 2	Regular	16.6957	39.93	125216	8	4	99	2.53	19630	6775.5	6916	1.7441	0.2184	Red
9013	P46013	KI67_HUMAN	Antigen KI 67 OS Homo sapiens GN MKI67 PE 1 SV 2	Regular	16.5026	40	360918	26	17	333	0.83	50592	4410	19654	1.1352	0.4097	Red
618	Q99996	AKAP9_HUMAN	A kinase anchor protein 9 OS Homo sapiens GN AKAP9 PE 1 SV 3	Regular	15.9524	40.66	456006	27	19	411	1.1	112346	7816	33384	2.012	0.9175	Red
13581	Q5VV67	PPRC1_HUMAN	Peroxisome proliferator activated receptor gamma coactivator related protein 1 OS Homo sapiens GN PP	Regular	15.7517	41.1	179027	10	4	92	1.92	22066	4428	10291	1.1398	0.2041	Red
6119	Q14517	FAT1_HUMAN	Protocadherin Fat 1 OS Homo sapiens GN FAT1 PE 1 SV 2	Regular	15.557	41.16	509695	26	17	292	0.94	120226	6973.5	36481	1.7951	0.915	Red
9994	Q99698	LYST_HUMAN	Lysosomal trafficking regulator OS Homo sapiens GN LYST PE 1 SV 3	Regular	15.2372	41.03	434443	20	11	273	0.63	93391	26812.5	15154	6.902	2.9985	Red
18801	Q76NI1	VKIND_HUMAN	Protein very KIND OS Homo sapiens GN KNDC1 PE 2 SV 2	Regular	15.1198	41.08	193621	13	5	116	0.91	28450	16017	8569	4.1231	0.7983	Red
2352	Q8IYE0	CC146_HUMAN	Coiled coil domain containing protein 146 OS Homo sapiens GN CCDC146 PE 2 SV 2	Regular	14.8414	40.95	113206	7	4	124	1.36	35679	70758	11834	18.2143	2.062	Red
14917	O95602	RPA1_HUMAN	DNA directed RNA polymerase I subunit RPA1 OS Homo sapiens GN POLR1A PE 1 SV 2	Regular	14.5557	41.19	196808	13	6	134	0.87	17966	2754	5162	0.7089	0.1395	Red
3136	Q9P2M7	CING_HUMAN	Cingulin OS Homo sapiens GN CGN PE 1 SV 2	Regular	14.4855	41.25	136614	13	6	126	3.01	79092	76500	20362	19.6924	2.6903	Red
12666	Q8TEW0	PARD3_HUMAN	Partitioning defective 3 homolog OS Homo sapiens GN PARD3 PE 1 SV 2	Regular	14.4263	41.12	151937	13	6	118	2.21	36615	33783	8561	8.6963	1.3213	Red
18139	Q9HBA0	TRPV4_HUMAN	Transient receptor potential cation channel subfamily V member 4 OS Homo sapiens GN TRPV4 PE 1 SV 2	Regular	14.204	41.54	99022.7	8	3	65	2.07	18526	41697	7677	10.7335	1.0629	Red
225	Q86UQ4	ABCAD_HUMAN	ATP binding cassette sub family A member 13 OS Homo sapiens GN ABCA13 PE 2 SV 3	Regular	13.8563	41.59	580894	19	15	352	1.03	53734	12847	21199	3.307	1.921	Red
8649	Q9Y4F5	K0284_HUMAN	Protein KIAA0284 OS Homo sapiens GN KIAA0284 PE 1 SV 4	Regular	13.628	41.82	172259	7	6	140	0.82	26313	3873	4981	0.997	0.1717	Red
6360	P21333	FLNA_HUMAN	Filamin A OS Homo sapiens GN FLNA PE 1 SV 4	Regular	13.4159	42.04	283477	29	18	176	0.6	103466	7545	21948	1.9422	0.5506	Red
5580	Q14674	ESPL1_HUMAN	Separin OS Homo sapiens GN ESPL1 PE 1 SV 3	Regular	13.3173	42.09	236711	14	9	149	1.04	163448	5157	25725	1.3275	0.3142	Red
219	Q8IZY2	ABCA7_HUMAN	ATP binding cassette sub family A member 7 OS Homo sapiens GN ABCA7 PE 1 SV 3	Regular	13.0437	42.31	236403	12	6	137	2.28	22856	10395	10942	2.6759	0.6326	Red
1733	P38398	BRCA1_HUMAN	Breast cancer type 1 susceptibility protein OS Homo sapiens GN BRCA1 PE 1 SV 2	Regular	12.9566	42.52	210230	6	6	145	1.5	24077	24475.5	7212	6.3004	1.3245	Red
2004	Q00975	CAC1B_HUMAN	Voltage dependent N type calcium channel subunit alpha 1B OS Homo sapiens GN CACNA1B PE 1 SV 1	Regular	12.7422	42.9	264721	20	10	155	1.92	74227	12077	19341	3.1088	0.823	Red
18824	Q709C8	VP13C_HUMAN	Vacuolar protein sorting associated protein 13C OS Homo sapiens GN VPS13C PE 1 SV 1	Regular	12.6253	42.77	424729	20	9	295	0.96	161292	68211	39915	17.5587	7.4577	Red
3771	Q9BV73	CP250_HUMAN	Centrosome associated protein CEP250 OS Homo sapiens GN CEP250 PE 1 SV 2	Regular	12.6202	42.65	282050	12	9	280	1.35	34534	10945	9148	2.8174	0.7947	Red
472	Q9UEY8	ADDG_HUMAN	Gamma adducin OS Homo sapiens GN ADD3 PE 1 SV 1	Regular	12.4189	42.53	79496.9	6	5	45	2.55	27675	9384	11305	2.4156	0.192	Red
4248	Q14999	CUL7_HUMAN	Cullin 7 OS Homo sapiens GN CUL7 PE 1 SV 2	Regular	12.3042	42.74	192929	8	4	118	1.83	10250	4516.5	5111	1.1626	0.2243	Red
14999	Q8IY81	RRMJ3_HUMAN	Putative rRNA methyltransferase 3 OS Homo sapiens GN FTSJ3 PE 1 SV 2	Regular	12.273	42.61	96957.8	11	8	60	1.18	39242	7974	20714	2.0526	0.199	Red
1550	Q9H165	BC11A_HUMAN	B cell lymphoma leukemia 11A OS Homo sapiens GN BCL11A PE 1 SV 2	Regular	11.4307	42.98	92622.9	10	4	64	2.16	15625	6396	6423	1.6464	0.1525	Red
1507	Q9P281	BAHC1_HUMAN	BAH and coiled coil domain containing protein 1 OS Homo sapiens GN BAHCC1 PE 1 SV 3	Regular	11.3853	42.86	279726	20	10	169	1.3	37834	13083	14460	3.3678	0.9421	Red
8020	Q4G0P3	HYDIN_HUMAN	Hydrocephalus inducing protein homolog OS Homo sapiens GN HYDIN PE 1 SV 3	Regular	11.2482	42.9	581311	26	15	346	0.18	178884	45081	55599	11.6046	6.7459	Red
10996	Q9Y4I1	MYO5A_HUMAN	Unconventional myosin Va OS Homo sapiens GN MYO5A PE 1 SV 2	Regular	10.9436	43.41	217116	13	7	161	0.97	89137	78493.5	16481	20.2056	4.387	Red
10553	P40692	MLH1_HUMAN	DNA mismatch repair protein Mlh1 OS Homo sapiens GN MLH1 PE 1 SV 1	Regular	10.7502	43.6	85228.4	5	3	76	3.84	55382	26143	12903	6.7297	0.5736	Red
11357	P21359	NF1_HUMAN	Neurofibromin OS Homo sapiens GN NF1 PE 1 SV 2	Regular	10.441	43.94	322966	24	11	191	1.16	1151859	20056	133699	5.1628	1.6674	Red
19044	Q9Y3S1	WNK2_HUMAN	Serine threonine protein kinase WNK2 OS Homo sapiens GN WNK2 PE 1 SV 4	Regular	10.3383	43.97	244444	13	5	129	0.57	215126	4245	26650	1.0927	0.2671	Red
10148	P78559	MAP1A_HUMAN	Microtubule associated protein 1A OS Homo sapiens GN MAP1A PE 1 SV 6	Regular	10.3367	43.85	306968	14	7	232	0.96	20273	3444.16	9862	0.8866	0.2722	Red	10149
14911	Q8IWN7	RP1L1_HUMAN	Retinitis pigmentosa 1 like 1 protein OS Homo sapiens GN RP1L1 PE 1 SV 4	Regular	10.0783	44.18	263545	10	6	134	1.09	10939	5464.5	4213	1.4067	0.3707	Red
4846	Q9Y485	DMXL1_HUMAN	DmX like protein 1 OS Homo sapiens GN DMXL1 PE 1 SV 3	Regular	10.0575	44.06	341660	16	9	196	0.63	29472	7461	17871	1.9206	0.6562	Red
18142	Q9Y4A5	TRRAP_HUMAN	Transformation transcription domain associated protein OS Homo sapiens GN TRRAP PE 1 SV 3	Regular	10.0396	43.95	442049	19	11	318	0.75	72554	5082	16137	1.3082	0.5783	Red
15172	Q92736	RYR2_HUMAN	Ryanodine receptor 2 OS Homo sapiens GN RYR2 PE 1 SV 3	Regular	9.565	44.27	569701	29	16	397	0.99	132576	28091	33189	7.2311	4.1196	Red
9749	P50851	LRBA_HUMAN	Lipopolysaccharide responsive and beige like anchor protein OS Homo sapiens GN LRBA PE 1 SV 4	Regular	8.8099	44.87	321789	22	8	205	0.59	58916	5100	14723	1.3128	0.4225	Red
10983	Q9UKN7	MYO15_HUMAN	Unconventional myosin XV OS Homo sapiens GN MYO15A PE 1 SV 2	Regular	7.889	45.73	397859	14	11	251	1.25	179052	5902	20293	1.5193	0.6045	Red
18260	Q96AY4	TTC28_HUMAN	Tetratricopeptide repeat protein 28 OS Homo sapiens GN TTC28 PE 1 SV 4	Regular	7.823	45.75	272824	16	9	169	1.09	61286	31845	16578	8.1975	2.2365	Red
12806	Q9Y6V0	PCLO_HUMAN	Protein piccolo OS Homo sapiens GN PCLO PE 1 SV 4	Regular	6.8211	46.83	555045	15	10	344	0.67	33668	5739	12166	1.4773	0.82	Red
13230	Q86WI1	PKHL1_HUMAN	Fibrocystin L OS Homo sapiens GN PKHD1L1 PE 2 SV 2	Regular	6.6406	47.1	470582	6	8	220	0.26	44861	12846	11525	3.3068	1.5561	Red
2144	Q8NG31	CASC5_HUMAN	Protein CASC5 OS Homo sapiens GN CASC5 PE 1 SV 3	Regular	6.6134	46.99	268357	21	11	199	0.9	137762	8937	50541	2.3005	0.6174	Red
4856	Q96M86	DNHD1_HUMAN	Dynein heavy chain domain containing protein 1 OS Homo sapiens GN DNHD1 PE 1 SV 2	Regular	6.5807	46.88	539804	15	11	288	0.29	134137	5142	25543	1.3236	0.7145	Red
2853	Q8IW35	CEP97_HUMAN	Centrosomal protein of 97 kDa OS Homo sapiens GN CEP97 PE 1 SV 1	Regular	6.4222	47.02	97836.6	3	3	56	1.97	5876	7318.5	2543	1.8839	0.1843	Red
15876	Q9ULL8	SHRM4_HUMAN	Protein Shroom4 OS Homo sapiens GN SHROOM4 PE 1 SV 3	Regular	6.1366	47.16	167139	8	3	97	0.74	15952	5151	7554	1.326	0.2216	Red
16009	O94933	SLIK3_HUMAN	SLIT and NTRK like protein 3 OS Homo sapiens GN SLITRK3 PE 2 SV 2	Regular	5.0549	47.42	110132	3	2	61	1.43	3602	2916	1649	0.7506	0.0827	Red
4899	Q5JSL3	DOC11_HUMAN	Dedicator of cytokinesis protein 11 OS Homo sapiens GN DOCK11 PE 1 SV 2	Regular	4.8158	47.31	240294	4	5	172	1.01	14877	5278.5	8165	1.3588	0.3265	Red
11834	Q9BXS6	NUSAP_HUMAN	Nucleolar and spindle associated protein 1 OS Homo sapiens GN NUSAP1 PE 1 SV 1	Regular	3.6871	47.32	49622.9	11	5	37	2.04	25611	2271	8300	0.5846	0.029	Red
