# Supplementary material for: Label-Free Proteomics Revealed Oxidative Stress and Inflammation as Factors That Enhance Chemoresistance in Luminal Breast Cancer
Source: Oxid Med Cell Longev. 2019 Aug 8;2019:5357649. doi: 10.1155/2019/5357649 (PMC6702830; doi:10.1155/2019/5357649)
Supplement: Supplementary Materials — Supplementary Figure 1: interaction networks among the altered proteins in chemoresistant breast cancer identified by Ingenuity Pathway Analysis (IPA) software. Red arrows indicate upregulated proteins and green arrows indicate downregulated proteins in our data. Supplementary Figure 2: histogram from the top canonical pathways among the altered proteins in chemoresistant breast cancer generated using Ingenuity Pathway Analysis (IPA) software. p value is indicated on the left side of the histogram. Supplementary Figure 3: in silico analysis obtained with Ingenuity Pathway Analysis (IPA) software showed upregulated proteins in the chemoresistant breast cancer group identified in the complement system cascade pathway. Pink-shaded proteins were upregulated in chemoresistant patients. Supplementary Figure 4: Supplementary Figure Y: coagulation system pathway identified with Ingenuity Pathway Analysis (IPA) software. Shaded notes represented altered proteins presented in chemoresistant breast cancer. Pink-shaded objects indicate upregulated proteins, and green-shaded objects indicate downregulated proteins. Supplementary Figure 5: production of nitric oxide and reactive oxygen species signaling pathway identified using Ingenuity Pathway Analysis (IPA) software. Pink-shaded target indicates upregulated proteins and green-shaded target indicates downregulated proteins presented in chemoresistant breast cancer. Supplementary Figure 6: actin cytoskeleton signaling pathway identified using Ingenuity Pathway Analysis (IPA) software. Pink-shaded target indicates upregulated proteins and green-shaded target indicates downregulated proteins presented in chemoresistant breast cancer. [file 5357649.f1.zip › Supplementary_Table_1_R1.xls]

## Sheet: Total list
Accession	OK	Description	Score	Unique	PLASMA SQT:PLASMA RQT_Ratio	PLASMA SQT:PLASMA RQT_Log(e)Ratio	PLASMA SQT:PLASMA RQT_Log(e)StdDev	PLASMA SQT:PLASMA RQT__P	REGULATION
A1AG1_HUMAN	2	Alpha 1 acid glycoprotein 1 OS Homo sapiens GN ORM1 PE 1 SV 1	21968.9		0.516851	-0.66	0.03	0	Upregulated in Chemoresistance
A1AG2_HUMAN	2	transcription factor TFIIIB component B homolog OS Homo sapiens GN BDP1 PE 1 SV 3	6275.59		0.588605	-0.53	0.06	0	Upregulated in Chemoresistance
A1AT_HUMAN	2	Alpha 1 antitrypsin OS Homo sapiens GN SERPINA1 PE 1 SV 3	17266.3		0.66365	-0.41	0.03	0	Upregulated in Chemoresistance
A1BG_HUMAN	2	Alpha 1B glycoprotein OS Homo sapiens GN A1BG PE 1 SV 4	1542.23		0.802519	-0.22	0.07	0	Upregulated in Chemoresistance
A2MG_HUMAN	2	Alpha 2 macroglobulin OS Homo sapiens GN A2M PE 1 SV 3	7909.45		0.697676	-0.36	0.02	0	Upregulated in Chemoresistance
AACT_HUMAN	2	Alpha 1 antichymotrypsin OS Homo sapiens GN SERPINA3 PE 1 SV 2	7274.73		0.506617	-0.68	0.04	0	Upregulated in Chemoresistance
ACACA_HUMAN	1	Acetyl CoA carboxylase 1 OS Homo sapiens GN ACACA PE 1 SV 2	47.73		0.644036	-0.44	0.13	0	Upregulated in Chemoresistance
ALBU_HUMAN	2	Serum albumin OS Homo sapiens GN ALB PE 1 SV 2	136839		0.802519	-0.22	0.01	0	Upregulated in Chemoresistance
ANGT_HUMAN	2	Angiotensinogen OS Homo sapiens GN AGT PE 1 SV 1	1109.94		0.644036	-0.44	0.16	0	Upregulated in Chemoresistance
ANT3_HUMAN	2	Antithrombin III OS Homo sapiens GN SERPINC1 PE 1 SV 1	518.92		0.755784	-0.28	0.18	0	Upregulated in Chemoresistance
APOA1_HUMAN	2	Apolipoprotein A I OS Homo sapiens GN APOA1 PE 1 SV 1	48905.1		0.860708	-0.15	0.02	0	Upregulated in Chemoresistance
APOA2_HUMAN	2	Apolipoprotein A II OS Homo sapiens GN APOA2 PE 1 SV 1	16761		0.826959	-0.19	0.05	0	Upregulated in Chemoresistance
APOB_HUMAN	2	Apolipoprotein B 100 OS Homo sapiens GN APOB PE 1 SV 2	597.3		0.794534	-0.23	0.05	0	Upregulated in Chemoresistance
APOE_HUMAN	2	Apolipoprotein E OS Homo sapiens GN APOE PE 1 SV 1	1067.98		0.733447	-0.31	0.17	0	Upregulated in Chemoresistance
BDP1_HUMAN	1	Transcription factor TFIIIB component B homolog OS Homo sapiens GN BDP1 PE 1 SV 3	13.06		0.275271	-1.29	0.47	0	Upregulated in Chemoresistance
C4BPA_HUMAN	2	C4b binding protein alpha chain OS Homo sapiens GN C4BPA PE 1 SV 2	1206.71		0.683861	-0.38	0.07	0	Upregulated in Chemoresistance
CERU_HUMAN	2	Ceruloplasmin OS Homo sapiens GN CP PE 1 SV 1	2211.38		0.66365	-0.41	0.05	0	Upregulated in Chemoresistance
CFAB_HUMAN	2	Complement factor B OS Homo sapiens GN CFB PE 1 SV 2	1222.98		0.771052	-0.26	0.08	0	Upregulated in Chemoresistance
CFAH_HUMAN	2	Complement factor H OS Homo sapiens GN CFH PE 1 SV 4	1222.86		0.794534	-0.23	0.05	0	Upregulated in Chemoresistance
CLUS_HUMAN	2	Clusterin OS Homo sapiens GN CLU PE 1 SV 1	583.64		0.843665	-0.17	0.08	0	Upregulated in Chemoresistance
CO3_HUMAN	2	Complement C3 OS Homo sapiens GN C3 PE 1 SV 2	12698.2		0.763379	-0.27	0.02	0	Upregulated in Chemoresistance
CO4A_HUMAN	2	Complement C4 A OS Homo sapiens GN C4A PE 1 SV 1	2247.76		0.543351	-0.61	0.05	0	Upregulated in Chemoresistance
CO5_HUMAN	1	Complement C5 OS Homo sapiens GN C5 PE 1 SV 4	67.01		0.631284	-0.46	0.38	0	Upregulated in Chemoresistance
DYH3_HUMAN	1	Dynein heavy chain 3 axonemal OS Homo sapiens GN DNAH3 PE 2 SV 1	9.14		0.177284	-1.73	0.12	0	Upregulated in Chemoresistance
F179B_HUMAN	1	Protein FAM179B OS Homo sapiens GN FAM179B PE 1 SV 4	32.95		0.786628	-0.24	0.12	0	Upregulated in Chemoresistance
FETUA_HUMAN	2	Alpha 2 HS glycoprotein OS Homo sapiens GN AHSG PE 1 SV 1	5402.78		0.802519	-0.22	0.07	0	Upregulated in Chemoresistance
FINC_HUMAN	2	Fibronectin OS Homo sapiens GN FN1 PE 1 SV 4	101.45		0.843665	-0.17	0.11	0	Upregulated in Chemoresistance
HBA_HUMAN	2	Hemoglobin subunit alpha OS Homo sapiens GN HBA1 PE 1 SV 2	17750.4		0.543351	-0.61	0.05	0	Upregulated in Chemoresistance
HBB_HUMAN	2	Hemoglobin subunit beta OS Homo sapiens GN HBB PE 1 SV 2	49870.5		0.612626	-0.49	0.03	0	Upregulated in Chemoresistance
HEMO_HUMAN	2	Hemopexin OS Homo sapiens GN HPX PE 1 SV 2	18447.6		0.733447	-0.31	0.03	0	Upregulated in Chemoresistance
HPT_HUMAN	2	Haptoglobin OS Homo sapiens GN HP PE 1 SV 1	34309.4		0.594521	-0.52	0.02	0	Upregulated in Chemoresistance
HYDIN_HUMAN	1	Hydrocephalus inducing protein homolog OS Homo sapiens GN HYDIN PE 1 SV 3	20.19		0.763379	-0.27	0.13	0	Upregulated in Chemoresistance
IC1_HUMAN	2	Plasma protease C1 inhibitor OS Homo sapiens GN SERPING1 PE 1 SV 2	1582.15		0.571209	-0.56	0.1	0	Upregulated in Chemoresistance
IGHA1_HUMAN	2	Ig alpha 1 chain C region OS Homo sapiens GN IGHA1 PE 1 SV 2	26545.3		0.860708	-0.15	0.03	0	Upregulated in Chemoresistance
IGHG1_HUMAN	2	Ig gamma 1 chain C region OS Homo sapiens GN IGHG1 PE 1 SV 1	57934.6		0.733447	-0.31	0.02	0	Upregulated in Chemoresistance
IGHG2_HUMAN	2	Ig gamma 2 chain C region OS Homo sapiens GN IGHG2 PE 1 SV 2	26289.4		0.852144	-0.16	0.02	0	Upregulated in Chemoresistance
IGHG3_HUMAN	2	Ig gamma 3 chain C region OS Homo sapiens GN IGHG3 PE 1 SV 2	25300.8		0.802519	-0.22	0.03	0	Upregulated in Chemoresistance
IGHG4_HUMAN	2	Ig gamma 4 chain C region OS Homo sapiens GN IGHG4 PE 1 SV 1	30770.1		0.852144	-0.16	0.02	0	Upregulated in Chemoresistance
IGHM_HUMAN	2	Ig mu chain C region OS Homo sapiens GN IGHM PE 1 SV 3	6316.89		0.869358	-0.14	0.04	0	Upregulated in Chemoresistance
IGKC_HUMAN	2	Ig kappa chain C region OS Homo sapiens GN IGKC PE 1 SV 1	83755.1		0.852144	-0.16	0.04	0	Upregulated in Chemoresistance
ITIH1_HUMAN	2	Inter alpha trypsin inhibitor heavy chain H1 OS Homo sapiens GN ITIH1 PE 1 SV 3	274.71		0.878095	-0.13	0.1	0	Upregulated in Chemoresistance
ITIH2_HUMAN	2	Inter alpha trypsin inhibitor heavy chain H2 OS Homo sapiens GN ITIH2 PE 1 SV 2	569.58		0.826959	-0.19	0.08	0	Upregulated in Chemoresistance
ITIH4_HUMAN	2	Inter alpha trypsin inhibitor heavy chain H4 OS Homo sapiens GN ITIH4 PE 1 SV 4	697.54		0.697676	-0.36	0.08	0	Upregulated in Chemoresistance
KNG1_HUMAN	2	Kininogen 1 OS Homo sapiens GN KNG1 PE 1 SV 2	1410.79		0.786628	-0.24	0.08	0	Upregulated in Chemoresistance
KV102_HUMAN	2	Ig kappa chain V I region AU OS Homo sapiens PE 1 SV 1	13523.9		0.394554	-0.93	0.2	0	Upregulated in Chemoresistance
KV204_HUMAN	2	Ig kappa chain V II region TEW OS Homo sapiens PE 1 SV 1	2377.16		0.414783	-0.88	0.35	0	Upregulated in Chemoresistance
KV302_HUMAN	2	Ig kappa chain V III region SIE OS Homo sapiens PE 1 SV 1	16960.4		0.748264	-0.29	0.13	0	Upregulated in Chemoresistance
KV304_HUMAN	2	Ig kappa chain V III region Ti OS Homo sapiens PE 1 SV 1	21456.4		0.763379	-0.27	0.12	0	Upregulated in Chemoresistance
LAC1_HUMAN	2	Ig lambda 1 chain C regions OS Homo sapiens GN IGLC1 PE 1 SV 1	74572.7		0.794534	-0.23	0.11	0	Upregulated in Chemoresistance
LAC2_HUMAN	2	Ig lambda 2 chain C regions OS Homo sapiens GN IGLC2 PE 1 SV 1	78211.8		0.960789	-0.04	0.04	0	Upregulated in Chemoresistance
LAC3_HUMAN	2	Ig lambda 3 chain C regions OS Homo sapiens GN IGLC3 PE 1 SV 1	93034.8		0.878095	-0.13	0.04	0	Upregulated in Chemoresistance
LITD1_HUMAN	1	LINE 1 type transposase domain containing protein 1 OS Homo sapiens GN L1TD1 PE 1 SV 1	36.24		0.748264	-0.29	0.05	0	Upregulated in Chemoresistance
NCOR2_HUMAN	1	Nuclear receptor corepressor 2 OS Homo sapiens GN NCOR2 PE 1 SV 2	38.67		0.763379	-0.27	0.08	0	Upregulated in Chemoresistance
PZP_HUMAN	2	Pregnancy zone protein OS Homo sapiens GN PZP PE 1 SV 4	820.13		0.718924	-0.33	0.1	0	Upregulated in Chemoresistance
SPTB2_HUMAN	1	Spectrin beta chain non erythrocytic 1 OS Homo sapiens GN SPTBN1 PE 1 SV 2	18.25		0.802519	-0.22	0.06	0	Upregulated in Chemoresistance
TRFE_HUMAN	2	Serotransferrin OS Homo sapiens GN TF PE 1 SV 3	31738.2		0.932394	-0.07	0.02	0	Upregulated in Chemoresistance
VP13D_HUMAN	1	Vacuolar protein sorting associated protein 13D OS Homo sapiens GN VPS13D PE 1 SV 1	9.51		0.444858	-0.81	0.73	0	Upregulated in Chemoresistance
VTDB_HUMAN	2	Vitamin D binding protein OS Homo sapiens GN GC PE 1 SV 1	6384.49		0.786628	-0.24	0.05	0	Upregulated in Chemoresistance
VTNC_HUMAN	2	Vitronectin OS Homo sapiens GN VTN PE 1 SV 1	1619.17		0.778801	-0.25	0.07	0	Upregulated in Chemoresistance
WNK2_HUMAN	1	Serine threonine protein kinase WNK2 OS Homo sapiens GN WNK2 PE 1 SV 4	25.05		0.440432	-0.82	0.37	0	Upregulated in Chemoresistance
ZA2G_HUMAN	2	Zinc alpha 2 glycoprotein OS Homo sapiens GN AZGP1 PE 1 SV 2	1939.73		0.650509	-0.43	0.13	0	Upregulated in Chemoresistance
ZDBF2_HUMAN	1	DBF4 type zinc finger containing protein 2 OS Homo sapiens GN ZDBF2 PE 1 SV 3	22.01		0.794534	-0.23	0.12	0	Upregulated in Chemoresistance
APOH_HUMAN	2	Beta 2 glycoprotein 1 OS Homo sapiens GN APOH PE 1 SV 3	1959.99		0.88692	-0.12	0.08	0.01	Upregulated in Chemoresistance
KV309_HUMAN	2	Ig kappa chain V III region VG Fragment OS Homo sapiens PE 1 SV 1	821.44		0.740818	-0.3	0.21	0.01	Upregulated in Chemoresistance
NAL14_HUMAN	2	NACHT LRR and PYD domains containing protein 14 OS Homo sapiens GN NLRP14 PE 2 SV 1	32.28		0.83527	-0.18	0.14	0.01	Upregulated in Chemoresistance
ZW10_HUMAN	1	Centromere kinetochore protein zw10 homolog OS Homo sapiens GN ZW10 PE 1 SV 3	70.06		0.852144	-0.16	0.13	0.01	Upregulated in Chemoresistance
COCA1_HUMAN	1	Collagen alpha 1 XII chain OS Homo sapiens GN COL12A1 PE 1 SV 2	30.19		0.582748	-0.54	0.49	0.02	Upregulated in Chemoresistance
FAHD1_HUMAN	2	Acylpyruvase FAHD1 mitochondrial OS Homo sapiens GN FAHD1 PE 1 SV 2	850.47		0.951229	-0.05	0.04	0.02	Upregulated in Chemoresistance
HV304_HUMAN	2	Ig heavy chain V III region TIL OS Homo sapiens PE 1 SV 1	7090.85		0.802519	-0.22	0.18	0.02	Upregulated in Chemoresistance
HV320_HUMAN	2	Ig heavy chain V III region GAL OS Homo sapiens PE 1 SV 1	1080.03		0.683861	-0.38	0.35	0.02	Upregulated in Chemoresistance
PLMN_HUMAN	2	Plasminogen OS Homo sapiens GN PLG PE 1 SV 2	502.76		0.923116	-0.08	0.08	0.02	Upregulated in Chemoresistance
SAMP_HUMAN	2	Serum amyloid P component OS Homo sapiens GN APCS PE 1 SV 2	814.94		0.726149	-0.32	0.28	0.02	Upregulated in Chemoresistance
SPTN5_HUMAN	1	Spectrin beta chain non erythrocytic 5 OS Homo sapiens GN SPTBN5 PE 1 SV 1	30.84		0.843665	-0.17	0.16	0.02	Upregulated in Chemoresistance
AFAM_HUMAN	2	Afamin OS Homo sapiens GN AFM PE 1 SV 1	628.05		0.726149	-0.32	0.29	0.03	Upregulated in Chemoresistance
LY75_HUMAN	1	Lymphocyte antigen 75 OS Homo sapiens GN LY75 PE 1 SV 3	12.15		0.960789	-0.04	0.05	0.03	Upregulated in Chemoresistance
THRB_HUMAN	2	Prothrombin OS Homo sapiens GN F2 PE 1 SV 2	659.46		0.904837	-0.1	0.1	0.03	Upregulated in Chemoresistance
AMBP_HUMAN	2	Protein AMBP OS Homo sapiens GN AMBP PE 1 SV 1	479.63		0.83527	-0.18	0.17	0.04	Upregulated in Chemoresistance
KV106_HUMAN	2	Ig kappa chain V I region EU OS Homo sapiens PE 1 SV 1	2500.44		0.594521	-0.52	0.4	0.04	Upregulated in Chemoresistance
KV307_HUMAN	2	Ig kappa chain V III region GOL OS Homo sapiens PE 1 SV 1	21970.6		0.88692	-0.12	0.11	0.04	Upregulated in Chemoresistance
UBR5_HUMAN	1	E3 ubiquitin protein ligase UBR5 OS Homo sapiens GN UBR5 PE 1 SV 2	15.06		1.47698	0.39	0.46	0.95	Downregulated in chemoresistance
AKAP9_HUMAN	1	A kinase anchor protein 9 OS Homo sapiens GN AKAP9 PE 1 SV 3	31.67		1.30996	0.27	0.27	0.97	Downregulated in chemoresistance
CE350_HUMAN	1	Centrosome associated protein 350 OS Homo sapiens GN CEP350 PE 1 SV 1	27.09		3.32012	1.2	1.07	0.99	Downregulated in chemoresistance
CENPF_HUMAN	1	Centromere protein F OS Homo sapiens GN CENPF PE 1 SV 2	16.07		1.82212	0.6	0.3	0.99	Downregulated in chemoresistance
AKT3_HUMAN	2	RAC gamma serine threonine protein kinase OS Homo sapiens GN AKT3 PE 1 SV 1	58.83		5.64065	1.73	1.06	1	Downregulated in chemoresistance
APOC2_HUMAN	2	Apolipoprotein C II OS Homo sapiens GN APOC2 PE 1 SV 1	3460.35		1.19722	0.18	0.13	1	Downregulated in chemoresistance
CC146_HUMAN	2	Coiled coil domain containing protein 146 OS Homo sapiens GN CCDC146 PE 2 SV 2	37.14		2.97427	1.09	0.07	1	Downregulated in chemoresistance
FIBB_HUMAN	2	Fibrinogen beta chain OS Homo sapiens GN FGB PE 1 SV 2	93.95		2.09594	0.74	0.35	1	Downregulated in chemoresistance
K2C1_HUMAN	2	Keratin type II cytoskeletal 1 OS Homo sapiens GN KRT1 PE 1 SV 6	162.21		1.2214	0.2	0.15	1	Downregulated in chemoresistance
P52K_HUMAN	1	52 kDa repressor of the inhibitor of the protein kinase OS Homo sapiens GN PRKRIR PE 2 SV 2	81.36		1.73325	0.55	0.35	1	Downregulated in chemoresistance
PLEC_HUMAN	1	Plectin OS Homo sapiens GN PLEC PE 1 SV 3	36.85		2.53451	0.93	0.04	1	Downregulated in chemoresistance
SPTN1_HUMAN	1	Spectrin alpha chain non erythrocytic 1 OS Homo sapiens GN SPTAN1 PE 1 SV 3	25.36		1.87761	0.63	0.14	1	Downregulated in chemoresistance
SPTN4_HUMAN	1	Spectrin beta chain non erythrocytic 4 OS Homo sapiens GN SPTBN4 PE 1 SV 2	19.66		3.38719	1.22	0.11	1	Downregulated in chemoresistance
2ABA_HUMAN	1	Serine threonine protein phosphatase 2A 55 kDa regulatory subunit B alpha isoform OS Homo sapiens GN	143.24	PLASMA RQT	PLASMA RQT	PLASMA RQT	PLASMA RQT	PLASMA RQT	Exclusive in Chemoresistance
A2GL_HUMAN	2	Leucine rich alpha 2 glycoprotein OS Homo sapiens GN LRG1 PE 1 SV 2	425.76	PLASMA RQT	PLASMA RQT	PLASMA RQT	PLASMA RQT	PLASMA RQT	Exclusive in Chemoresistance
AHSA2_HUMAN	1	Activator of 90 kDa heat shock protein ATPase homolog 2 OS Homo sapiens GN AHSA2 PE 2 SV 2	100.31	PLASMA RQT	PLASMA RQT	PLASMA RQT	PLASMA RQT	PLASMA RQT	Exclusive in Chemoresistance
AMER3_HUMAN	1	APC membrane recruitment protein 3 OS Homo sapiens GN FAM123C PE 2 SV 2	64.7	PLASMA RQT	PLASMA RQT	PLASMA RQT	PLASMA RQT	PLASMA RQT	Exclusive in Chemoresistance
ANKS6_HUMAN	1	Ankyrin repeat and SAM domain containing protein 6 OS Homo sapiens GN ANKS6 PE 1 SV 2	39.32	PLASMA RQT	PLASMA RQT	PLASMA RQT	PLASMA RQT	PLASMA RQT	Exclusive in Chemoresistance
APC2_HUMAN	1	Adenomatous polyposis coli protein 2 OS Homo sapiens GN APC2 PE 1 SV 1	25.39	PLASMA RQT	PLASMA RQT	PLASMA RQT	PLASMA RQT	PLASMA RQT	Exclusive in Chemoresistance
AT2A3_HUMAN	1	Sarcoplasmic endoplasmic reticulum calcium ATPase 3 OS Homo sapiens GN ATP2A3 PE 1 SV 2	27.68	PLASMA RQT	PLASMA RQT	PLASMA RQT	PLASMA RQT	PLASMA RQT	Exclusive in Chemoresistance
C1QB_HUMAN	2	Complement C1q subcomponent subunit B OS Homo sapiens GN C1QB PE 1 SV 3	272.58	PLASMA RQT	PLASMA RQT	PLASMA RQT	PLASMA RQT	PLASMA RQT	Exclusive in Chemoresistance
C1QC_HUMAN	2	Complement C1q subcomponent subunit C OS Homo sapiens GN C1QC PE 1 SV 3	344.28	PLASMA RQT	PLASMA RQT	PLASMA RQT	PLASMA RQT	PLASMA RQT	Exclusive in Chemoresistance
CO7_HUMAN	2	Complement component C7 OS Homo sapiens GN C7 PE 1 SV 2	143.66	PLASMA RQT	PLASMA RQT	PLASMA RQT	PLASMA RQT	PLASMA RQT	Exclusive in Chemoresistance
CRP_HUMAN	2	C reactive protein OS Homo sapiens GN CRP PE 1 SV 1	146.73	PLASMA RQT	PLASMA RQT	PLASMA RQT	PLASMA RQT	PLASMA RQT	Exclusive in Chemoresistance
DJC10_HUMAN	1	DnaJ homolog subfamily C member 10 OS Homo sapiens GN DNAJC10 PE 1 SV 2	59.52	PLASMA RQT	PLASMA RQT	PLASMA RQT	PLASMA RQT	PLASMA RQT	Exclusive in Chemoresistance
DYH10_HUMAN	1	Dynein heavy chain 10 axonemal OS Homo sapiens GN DNAH10 PE 1 SV 4	23.31	PLASMA RQT	PLASMA RQT	PLASMA RQT	PLASMA RQT	PLASMA RQT	Exclusive in Chemoresistance
EXOC1_HUMAN	1	Exocyst complex component 1 OS Homo sapiens GN EXOC1 PE 1 SV 4	57.91	PLASMA RQT	PLASMA RQT	PLASMA RQT	PLASMA RQT	PLASMA RQT	Exclusive in Chemoresistance
FCRL5_HUMAN	1	Fc receptor like protein 5 OS Homo sapiens GN FCRL5 PE 1 SV 3	59.02	PLASMA RQT	PLASMA RQT	PLASMA RQT	PLASMA RQT	PLASMA RQT	Exclusive in Chemoresistance
FRAS1_HUMAN	1	Extracellular matrix protein FRAS1 OS Homo sapiens GN FRAS1 PE 2 SV 1	17.74	PLASMA RQT	PLASMA RQT	PLASMA RQT	PLASMA RQT	PLASMA RQT	Exclusive in Chemoresistance
GALT3_HUMAN	1	Polypeptide N acetylgalactosaminyltransferase 3 OS Homo sapiens GN GALNT3 PE 2 SV 2	90.85	PLASMA RQT	PLASMA RQT	PLASMA RQT	PLASMA RQT	PLASMA RQT	Exclusive in Chemoresistance
GFAP_HUMAN	1	Glial fibrillary acidic protein OS Homo sapiens GN GFAP PE 1 SV 1	111.26	PLASMA RQT	PLASMA RQT	PLASMA RQT	PLASMA RQT	PLASMA RQT	Exclusive in Chemoresistance
GNT2C_HUMAN	1	N acetyllactosaminide beta 1 6 N acetylglucosaminyl transferase isoform C OS Homo sapiens GN GCNT2	92.58	PLASMA RQT	PLASMA RQT	PLASMA RQT	PLASMA RQT	PLASMA RQT	Exclusive in Chemoresistance
HPTR_HUMAN	2	Haptoglobin related protein OS Homo sapiens GN HPR PE 1 SV 2	14877.9	PLASMA RQT	PLASMA RQT	PLASMA RQT	PLASMA RQT	PLASMA RQT	Exclusive in Chemoresistance
HV103_HUMAN	2	Ig heavy chain V I region V35 OS Homo sapiens PE 1 SV 1	1797.47	PLASMA RQT	PLASMA RQT	PLASMA RQT	PLASMA RQT	PLASMA RQT	Exclusive in Chemoresistance
HV209_HUMAN	2	Ig heavy chain V II region ARH 77 OS Homo sapiens PE 4 SV 1	562.96	PLASMA RQT	PLASMA RQT	PLASMA RQT	PLASMA RQT	PLASMA RQT	Exclusive in Chemoresistance
IGLL5_HUMAN	2	Immunoglobulin lambda like polypeptide 5 OS Homo sapiens GN IGLL5 PE 2 SV 2	63401.6	PLASMA RQT	PLASMA RQT	PLASMA RQT	PLASMA RQT	PLASMA RQT	Exclusive in Chemoresistance
IRX6_HUMAN	1	Iroquois class homeodomain protein IRX 6 OS Homo sapiens GN IRX6 PE 2 SV 3	69.98	PLASMA RQT	PLASMA RQT	PLASMA RQT	PLASMA RQT	PLASMA RQT	Exclusive in Chemoresistance
ITF2_HUMAN	1	Transcription factor 4 OS Homo sapiens GN TCF4 PE 1 SV 3	61.4	PLASMA RQT	PLASMA RQT	PLASMA RQT	PLASMA RQT	PLASMA RQT	Exclusive in Chemoresistance
K0825_HUMAN	1	Uncharacterized protein KIAA0825 OS Homo sapiens GN KIAA0825 PE 2 SV 2	49.62	PLASMA RQT	PLASMA RQT	PLASMA RQT	PLASMA RQT	PLASMA RQT	Exclusive in Chemoresistance
K1C10_HUMAN	2	Keratin type I cytoskeletal 10 OS Homo sapiens GN KRT10 PE 1 SV 6	162.94	PLASMA RQT	PLASMA RQT	PLASMA RQT	PLASMA RQT	PLASMA RQT	Exclusive in Chemoresistance
KTN1_HUMAN	1	Kinectin OS Homo sapiens GN KTN1 PE 1 SV 1	39.08	PLASMA RQT	PLASMA RQT	PLASMA RQT	PLASMA RQT	PLASMA RQT	Exclusive in Chemoresistance
KV107_HUMAN	2	Ig kappa chain V I region Gal OS Homo sapiens PE 1 SV 1	9857.82	PLASMA RQT	PLASMA RQT	PLASMA RQT	PLASMA RQT	PLASMA RQT	Exclusive in Chemoresistance
KV115_HUMAN	2	Ig kappa chain V I region Rei OS Homo sapiens PE 1 SV 1	6987.01	PLASMA RQT	PLASMA RQT	PLASMA RQT	PLASMA RQT	PLASMA RQT	Exclusive in Chemoresistance
KV303_HUMAN	2	Ig kappa chain V III region NG9 Fragment OS Homo sapiens PE 1 SV 1	19274.7	PLASMA RQT	PLASMA RQT	PLASMA RQT	PLASMA RQT	PLASMA RQT	Exclusive in Chemoresistance
LRRN1_HUMAN	1	Leucine rich repeat neuronal protein 1 OS Homo sapiens GN LRRN1 PE 1 SV 1	62.82	PLASMA RQT	PLASMA RQT	PLASMA RQT	PLASMA RQT	PLASMA RQT	Exclusive in Chemoresistance
LRRT4_HUMAN	1	Leucine rich repeat transmembrane neuronal protein 4 OS Homo sapiens GN LRRTM4 PE 2 SV 2	67.47	PLASMA RQT	PLASMA RQT	PLASMA RQT	PLASMA RQT	PLASMA RQT	Exclusive in Chemoresistance
LUM_HUMAN	2	Lumican OS Homo sapiens GN LUM PE 1 SV 2	400.83	PLASMA RQT	PLASMA RQT	PLASMA RQT	PLASMA RQT	PLASMA RQT	Exclusive in Chemoresistance
LV103_HUMAN	1	Ig lambda chain V I region NEW OS Homo sapiens PE 1 SV 1	170.12	PLASMA RQT	PLASMA RQT	PLASMA RQT	PLASMA RQT	PLASMA RQT	Exclusive in Chemoresistance
LV301_HUMAN	2	Ig lambda chain V III region SH OS Homo sapiens PE 1 SV 1	502.94	PLASMA RQT	PLASMA RQT	PLASMA RQT	PLASMA RQT	PLASMA RQT	Exclusive in Chemoresistance
MYH7_HUMAN	1	Myosin 7 OS Homo sapiens GN MYH7 PE 1 SV 5	47.08	PLASMA RQT	PLASMA RQT	PLASMA RQT	PLASMA RQT	PLASMA RQT	Exclusive in Chemoresistance
NDEL1_HUMAN	2	Nuclear distribution protein nudE like 1 OS Homo sapiens GN NDEL1 PE 1 SV 1	184.63	PLASMA RQT	PLASMA RQT	PLASMA RQT	PLASMA RQT	PLASMA RQT	Exclusive in Chemoresistance
NPY2R_HUMAN	1	Neuropeptide Y receptor type 2 OS Homo sapiens GN NPY2R PE 2 SV 1	104.49	PLASMA RQT	PLASMA RQT	PLASMA RQT	PLASMA RQT	PLASMA RQT	Exclusive in Chemoresistance
NU205_HUMAN	1	Nuclear pore complex protein Nup205 OS Homo sapiens GN NUP205 PE 1 SV 3	33.17	PLASMA RQT	PLASMA RQT	PLASMA RQT	PLASMA RQT	PLASMA RQT	Exclusive in Chemoresistance
P4HA3_HUMAN	1	Prolyl 4 hydroxylase subunit alpha 3 OS Homo sapiens GN P4HA3 PE 1 SV 1	71.39	PLASMA RQT	PLASMA RQT	PLASMA RQT	PLASMA RQT	PLASMA RQT	Exclusive in Chemoresistance
P66A_HUMAN	2	Transcriptional repressor p66 alpha OS Homo sapiens GN GATAD2A PE 1 SV 1	136.78	PLASMA RQT	PLASMA RQT	PLASMA RQT	PLASMA RQT	PLASMA RQT	Exclusive in Chemoresistance
PCD15_HUMAN	1	Protocadherin 15 OS Homo sapiens GN PCDH15 PE 1 SV 2	37.91	PLASMA RQT	PLASMA RQT	PLASMA RQT	PLASMA RQT	PLASMA RQT	Exclusive in Chemoresistance
PCDGH_HUMAN	1	Protocadherin gamma B5 OS Homo sapiens GN PCDHGB5 PE 2 SV 1	51.96	PLASMA RQT	PLASMA RQT	PLASMA RQT	PLASMA RQT	PLASMA RQT	Exclusive in Chemoresistance
PDE6A_HUMAN	1	Rod cGMP specific 3 5 cyclic phosphodiesterase subunit alpha OS Homo sapiens GN PDE6A PE 1 SV 4	46.14	PLASMA RQT	PLASMA RQT	PLASMA RQT	PLASMA RQT	PLASMA RQT	Exclusive in Chemoresistance
PRPS3_HUMAN	1	Ribose phosphate pyrophosphokinase 3 OS Homo sapiens GN PRPS1L1 PE 1 SV 2	68.16	PLASMA RQT	PLASMA RQT	PLASMA RQT	PLASMA RQT	PLASMA RQT	Exclusive in Chemoresistance
RENT2_HUMAN	1	Regulator of nonsense transcripts 2 OS Homo sapiens GN UPF2 PE 1 SV 1	65.24	PLASMA RQT	PLASMA RQT	PLASMA RQT	PLASMA RQT	PLASMA RQT	Exclusive in Chemoresistance
RHG35_HUMAN	1	Rho GTPase activating protein 35 OS Homo sapiens GN ARHGAP35 PE 1 SV 2	39.93	PLASMA RQT	PLASMA RQT	PLASMA RQT	PLASMA RQT	PLASMA RQT	Exclusive in Chemoresistance
RIC8B_HUMAN	1	Synembryn B OS Homo sapiens GN RIC8B PE 1 SV 2	93.19	PLASMA RQT	PLASMA RQT	PLASMA RQT	PLASMA RQT	PLASMA RQT	Exclusive in Chemoresistance
RPOM_HUMAN	1	DNA directed RNA polymerase mitochondrial OS Homo sapiens GN POLRMT PE 1 SV 2	18.57	PLASMA RQT	PLASMA RQT	PLASMA RQT	PLASMA RQT	PLASMA RQT	Exclusive in Chemoresistance
SAA4_HUMAN	2	Serum amyloid A 4 protein OS Homo sapiens GN SAA4 PE 1 SV 2	921.45	PLASMA RQT	PLASMA RQT	PLASMA RQT	PLASMA RQT	PLASMA RQT	Exclusive in Chemoresistance
SCUB2_HUMAN	1	Signal peptide CUB and EGF like domain containing protein 2 OS Homo sapiens GN SCUBE2 PE 2 SV 2	46.52	PLASMA RQT	PLASMA RQT	PLASMA RQT	PLASMA RQT	PLASMA RQT	Exclusive in Chemoresistance
SET1A_HUMAN	1	Histone lysine N methyltransferase SETD1A OS Homo sapiens GN SETD1A PE 1 SV 3	14.47	PLASMA RQT	PLASMA RQT	PLASMA RQT	PLASMA RQT	PLASMA RQT	Exclusive in Chemoresistance
SNX4_HUMAN	1	Sorting nexin 4 OS Homo sapiens GN SNX4 PE 1 SV 1	71.33	PLASMA RQT	PLASMA RQT	PLASMA RQT	PLASMA RQT	PLASMA RQT	Exclusive in Chemoresistance
SOS1_HUMAN	1	Son of sevenless homolog 1 OS Homo sapiens GN SOS1 PE 1 SV 1	49.86	PLASMA RQT	PLASMA RQT	PLASMA RQT	PLASMA RQT	PLASMA RQT	Exclusive in Chemoresistance
SPAG5_HUMAN	1	Sperm associated antigen 5 OS Homo sapiens GN SPAG5 PE 1 SV 2	36.8	PLASMA RQT	PLASMA RQT	PLASMA RQT	PLASMA RQT	PLASMA RQT	Exclusive in Chemoresistance
SYSC_HUMAN	1	Serine tRNA ligase cytoplasmic OS Homo sapiens GN SARS PE 1 SV 3	54.16	PLASMA RQT	PLASMA RQT	PLASMA RQT	PLASMA RQT	PLASMA RQT	Exclusive in Chemoresistance
T131L_HUMAN	2	Transmembrane protein 131 like OS Homo sapiens GN KIAA0922 PE 1 SV 2	106.81	PLASMA RQT	PLASMA RQT	PLASMA RQT	PLASMA RQT	PLASMA RQT	Exclusive in Chemoresistance
VIP2_HUMAN	1	Inositol hexakisphosphate and diphosphoinositol pentakisphosphate kinase 2 OS Homo sapiens GN PPIP5K	56.14	PLASMA RQT	PLASMA RQT	PLASMA RQT	PLASMA RQT	PLASMA RQT	Exclusive in Chemoresistance
ADSV_HUMAN	1	Adseverin OS Homo sapiens GN SCIN PE 1 SV 4	63.85	PLASMA SQT	PLASMA SQT	PLASMA SQT	PLASMA SQT	PLASMA SQT	Exclusive in Chemosensitive
ANR62_HUMAN	1	Ankyrin repeat domain containing protein 62 OS Homo sapiens GN ANKRD62 PE 2 SV 4	61.22	PLASMA SQT	PLASMA SQT	PLASMA SQT	PLASMA SQT	PLASMA SQT	Exclusive in Chemosensitive
ANX11_HUMAN	1	Annexin A11 OS Homo sapiens GN ANXA11 PE 1 SV 1	74.34	PLASMA SQT	PLASMA SQT	PLASMA SQT	PLASMA SQT	PLASMA SQT	Exclusive in Chemosensitive
ARI1A_HUMAN	1	AT rich interactive domain containing protein 1A OS Homo sapiens GN ARID1A PE 1 SV 3	33.54	PLASMA SQT	PLASMA SQT	PLASMA SQT	PLASMA SQT	PLASMA SQT	Exclusive in Chemosensitive
ASAP2_HUMAN	1	Arf GAP with SH3 domain ANK repeat and PH domain containing protein 2 OS Homo sapiens GN ASAP2 PE 1	42.81	PLASMA SQT	PLASMA SQT	PLASMA SQT	PLASMA SQT	PLASMA SQT	Exclusive in Chemosensitive
ASHWN_HUMAN	1	Ashwin OS Homo sapiens GN C2orf49 PE 1 SV 1	80.14	PLASMA SQT	PLASMA SQT	PLASMA SQT	PLASMA SQT	PLASMA SQT	Exclusive in Chemosensitive
ATD3B_HUMAN	1	ATPase family AAA domain containing protein 3B OS Homo sapiens GN ATAD3B PE 1 SV 1	84.36	PLASMA SQT	PLASMA SQT	PLASMA SQT	PLASMA SQT	PLASMA SQT	Exclusive in Chemosensitive
BBS7_HUMAN	1	Bardet Biedl syndrome 7 protein OS Homo sapiens GN BBS7 PE 1 SV 2	37.76	PLASMA SQT	PLASMA SQT	PLASMA SQT	PLASMA SQT	PLASMA SQT	Exclusive in Chemosensitive
BSN_HUMAN	1	Protein bassoon OS Homo sapiens GN BSN PE 1 SV 4	19.44	PLASMA SQT	PLASMA SQT	PLASMA SQT	PLASMA SQT	PLASMA SQT	Exclusive in Chemosensitive
CC113_HUMAN	1	Coiled coil domain containing protein 113 OS Homo sapiens GN CCDC113 PE 2 SV 1	64.5	PLASMA SQT	PLASMA SQT	PLASMA SQT	PLASMA SQT	PLASMA SQT	Exclusive in Chemosensitive
CDRT1_HUMAN	2	CMT1A duplicated region transcript 1 protein OS Homo sapiens GN CDRT1 PE 2 SV 3	100.74	PLASMA SQT	PLASMA SQT	PLASMA SQT	PLASMA SQT	PLASMA SQT	Exclusive in Chemosensitive
CE290_HUMAN	1	Centrosomal protein of 290 kDa OS Homo sapiens GN CEP290 PE 1 SV 2	42.16	PLASMA SQT	PLASMA SQT	PLASMA SQT	PLASMA SQT	PLASMA SQT	Exclusive in Chemosensitive
CENPE_HUMAN	1	Centromere associated protein E OS Homo sapiens GN CENPE PE 1 SV 2	23.51	PLASMA SQT	PLASMA SQT	PLASMA SQT	PLASMA SQT	PLASMA SQT	Exclusive in Chemosensitive
CL035_HUMAN	1	Uncharacterized protein C12orf35 OS Homo sapiens GN C12orf35 PE 1 SV 3	55.85	PLASMA SQT	PLASMA SQT	PLASMA SQT	PLASMA SQT	PLASMA SQT	Exclusive in Chemosensitive
CO4B_HUMAN	2	Complement C4 B OS Homo sapiens GN C4B PE 1 SV 1	1224.1	PLASMA SQT	PLASMA SQT	PLASMA SQT	PLASMA SQT	PLASMA SQT	Exclusive in Chemosensitive
CO7A1_HUMAN	1	Collagen alpha 1 VII chain OS Homo sapiens GN COL7A1 PE 1 SV 2	33.2	PLASMA SQT	PLASMA SQT	PLASMA SQT	PLASMA SQT	PLASMA SQT	Exclusive in Chemosensitive
CO8G_HUMAN	1	Complement component C8 gamma chain OS Homo sapiens GN C8G PE 1 SV 3	129.73	PLASMA SQT	PLASMA SQT	PLASMA SQT	PLASMA SQT	PLASMA SQT	Exclusive in Chemosensitive
CPNE7_HUMAN	1	Copine 7 OS Homo sapiens GN CPNE7 PE 2 SV 1	40.53	PLASMA SQT	PLASMA SQT	PLASMA SQT	PLASMA SQT	PLASMA SQT	Exclusive in Chemosensitive
CSPG4_HUMAN	1	Chondroitin sulfate proteoglycan 4 OS Homo sapiens GN CSPG4 PE 1 SV 2	20.7	PLASMA SQT	PLASMA SQT	PLASMA SQT	PLASMA SQT	PLASMA SQT	Exclusive in Chemosensitive
DDX43_HUMAN	1	Probable ATP dependent RNA helicase DDX43 OS Homo sapiens GN DDX43 PE 1 SV 2	48.28	PLASMA SQT	PLASMA SQT	PLASMA SQT	PLASMA SQT	PLASMA SQT	Exclusive in Chemosensitive
DPOLA_HUMAN	1	DNA polymerase alpha catalytic subunit OS Homo sapiens GN POLA1 PE 1 SV 2	55.58	PLASMA SQT	PLASMA SQT	PLASMA SQT	PLASMA SQT	PLASMA SQT	Exclusive in Chemosensitive
DYH1_HUMAN	1	Dynein heavy chain 1 axonemal OS Homo sapiens GN DNAH1 PE 1 SV 4	28.64	PLASMA SQT	PLASMA SQT	PLASMA SQT	PLASMA SQT	PLASMA SQT	Exclusive in Chemosensitive
EDEM3_HUMAN	1	ER degradation enhancing alpha mannosidase like 3 OS Homo sapiens GN EDEM3 PE 1 SV 2	57.93	PLASMA SQT	PLASMA SQT	PLASMA SQT	PLASMA SQT	PLASMA SQT	Exclusive in Chemosensitive
ENPP1_HUMAN	1	Ectonucleotide pyrophosphatase phosphodiesterase family member 1 OS Homo sapiens GN ENPP1 PE 1 SV 2	53.82	PLASMA SQT	PLASMA SQT	PLASMA SQT	PLASMA SQT	PLASMA SQT	Exclusive in Chemosensitive
FIBA_HUMAN	1	Fibrinogen alpha chain OS Homo sapiens GN FGA PE 1 SV 2	78.24	PLASMA SQT	PLASMA SQT	PLASMA SQT	PLASMA SQT	PLASMA SQT	Exclusive in Chemosensitive
GA2L2_HUMAN	1	GAS2 like protein 2 OS Homo sapiens GN GAS2L2 PE 2 SV 1	54.66	PLASMA SQT	PLASMA SQT	PLASMA SQT	PLASMA SQT	PLASMA SQT	Exclusive in Chemosensitive
GAB1_HUMAN	1	GRB2 associated binding protein 1 OS Homo sapiens GN GAB1 PE 1 SV 2	63.23	PLASMA SQT	PLASMA SQT	PLASMA SQT	PLASMA SQT	PLASMA SQT	Exclusive in Chemosensitive
GPR37_HUMAN	1	Probable G protein coupled receptor 37 OS Homo sapiens GN GPR37 PE 1 SV 2	50.47	PLASMA SQT	PLASMA SQT	PLASMA SQT	PLASMA SQT	PLASMA SQT	Exclusive in Chemosensitive
HV303_HUMAN	2	Ig heavy chain V III region VH26 OS Homo sapiens PE 1 SV 1	4156.25	PLASMA SQT	PLASMA SQT	PLASMA SQT	PLASMA SQT	PLASMA SQT	Exclusive in Chemosensitive
HV319_HUMAN	2	Ig heavy chain V III region JON OS Homo sapiens PE 1 SV 1	716.51	PLASMA SQT	PLASMA SQT	PLASMA SQT	PLASMA SQT	PLASMA SQT	Exclusive in Chemosensitive
IPYR_HUMAN	1	Inorganic pyrophosphatase OS Homo sapiens GN PPA1 PE 1 SV 2	203.32	PLASMA SQT	PLASMA SQT	PLASMA SQT	PLASMA SQT	PLASMA SQT	Exclusive in Chemosensitive
ITAV_HUMAN	1	Integrin alpha V OS Homo sapiens GN ITGAV PE 1 SV 2	50.89	PLASMA SQT	PLASMA SQT	PLASMA SQT	PLASMA SQT	PLASMA SQT	Exclusive in Chemosensitive
KV116_HUMAN	2	Ig kappa chain V I region Roy OS Homo sapiens PE 1 SV 1	2205.73	PLASMA SQT	PLASMA SQT	PLASMA SQT	PLASMA SQT	PLASMA SQT	Exclusive in Chemosensitive
LETM1_HUMAN	2	LETM1 and EF hand domain containing protein 1 mitochondrial OS Homo sapiens GN LETM1 PE 1 SV 1	78.33	PLASMA SQT	PLASMA SQT	PLASMA SQT	PLASMA SQT	PLASMA SQT	Exclusive in Chemosensitive
LRSM1_HUMAN	1	E3 ubiquitin protein ligase LRSAM1 OS Homo sapiens GN LRSAM1 PE 1 SV 1	51.79	PLASMA SQT	PLASMA SQT	PLASMA SQT	PLASMA SQT	PLASMA SQT	Exclusive in Chemosensitive
LV106_HUMAN	2	Ig lambda chain V I region WAH OS Homo sapiens PE 1 SV 1	1454.06	PLASMA SQT	PLASMA SQT	PLASMA SQT	PLASMA SQT	PLASMA SQT	Exclusive in Chemosensitive
LV603_HUMAN	2	Ig lambda chain V VI region SUT OS Homo sapiens PE 1 SV 1	364.94	PLASMA SQT	PLASMA SQT	PLASMA SQT	PLASMA SQT	PLASMA SQT	Exclusive in Chemosensitive
MAP1B_HUMAN	1	Microtubule associated protein 1B OS Homo sapiens GN MAP1B PE 1 SV 2	37.27	PLASMA SQT	PLASMA SQT	PLASMA SQT	PLASMA SQT	PLASMA SQT	Exclusive in Chemosensitive
MILK1_HUMAN	1	MICAL like protein 1 OS Homo sapiens GN MICALL1 PE 1 SV 2	67.32	PLASMA SQT	PLASMA SQT	PLASMA SQT	PLASMA SQT	PLASMA SQT	Exclusive in Chemosensitive
MLRS_HUMAN	2	Myosin regulatory light chain 2 skeletal muscle isoform OS Homo sapiens GN MYLPF PE 2 SV 1	167.79	PLASMA SQT	PLASMA SQT	PLASMA SQT	PLASMA SQT	PLASMA SQT	Exclusive in Chemosensitive
MTR1_HUMAN	1	Cap specific mRNA nucleoside 2 O methyltransferase 1 OS Homo sapiens GN FTSJD2 PE 1 SV 1	47.49	PLASMA SQT	PLASMA SQT	PLASMA SQT	PLASMA SQT	PLASMA SQT	Exclusive in Chemosensitive
MUCB_HUMAN	2	Ig mu heavy chain disease protein OS Homo sapiens PE 1 SV 1	6530.68	PLASMA SQT	PLASMA SQT	PLASMA SQT	PLASMA SQT	PLASMA SQT	Exclusive in Chemosensitive
PTH1R_HUMAN	1	Parathyroid hormone parathyroid hormone related peptide receptor OS Homo sapiens GN PTH1R PE 1 SV 1	81.92	PLASMA SQT	PLASMA SQT	PLASMA SQT	PLASMA SQT	PLASMA SQT	Exclusive in Chemosensitive
PYGL_HUMAN	1	Glycogen phosphorylase liver form OS Homo sapiens GN PYGL PE 1 SV 4	69.74	PLASMA SQT	PLASMA SQT	PLASMA SQT	PLASMA SQT	PLASMA SQT	Exclusive in Chemosensitive
RAE1L_HUMAN	2	mRNA export factor OS Homo sapiens GN RAE1 PE 1 SV 1	235.37	PLASMA SQT	PLASMA SQT	PLASMA SQT	PLASMA SQT	PLASMA SQT	Exclusive in Chemosensitive
RGS14_HUMAN	2	Regulator of G protein signaling 14 OS Homo sapiens GN RGS14 PE 1 SV 4	369.9	PLASMA SQT	PLASMA SQT	PLASMA SQT	PLASMA SQT	PLASMA SQT	Exclusive in Chemosensitive
RN223_HUMAN	1	RING finger protein 223 OS Homo sapiens GN RNF223 PE 2 SV 1	98.14	PLASMA SQT	PLASMA SQT	PLASMA SQT	PLASMA SQT	PLASMA SQT	Exclusive in Chemosensitive
S4A7_HUMAN	1	Sodium bicarbonate cotransporter 3 OS Homo sapiens GN SLC4A7 PE 1 SV 2	38.43	PLASMA SQT	PLASMA SQT	PLASMA SQT	PLASMA SQT	PLASMA SQT	Exclusive in Chemosensitive
SPAT7_HUMAN	2	Spermatogenesis associated protein 7 OS Homo sapiens GN SPATA7 PE 2 SV 3	214.8	PLASMA SQT	PLASMA SQT	PLASMA SQT	PLASMA SQT	PLASMA SQT	Exclusive in Chemosensitive
TBD2A_HUMAN	2	TBC1 domain family member 2A OS Homo sapiens GN TBC1D2 PE 1 SV 3	98.18	PLASMA SQT	PLASMA SQT	PLASMA SQT	PLASMA SQT	PLASMA SQT	Exclusive in Chemosensitive
TEX9_HUMAN	1	Testis expressed sequence 9 protein OS Homo sapiens GN TEX9 PE 2 SV 1	64.65	PLASMA SQT	PLASMA SQT	PLASMA SQT	PLASMA SQT	PLASMA SQT	Exclusive in Chemosensitive
TPP2_HUMAN	1	Tripeptidyl peptidase 2 OS Homo sapiens GN TPP2 PE 1 SV 4	49.38	PLASMA SQT	PLASMA SQT	PLASMA SQT	PLASMA SQT	PLASMA SQT	Exclusive in Chemosensitive
WDR89_HUMAN	1	WD repeat containing protein 89 OS Homo sapiens GN WDR89 PE 1 SV 1	57.13	PLASMA SQT	PLASMA SQT	PLASMA SQT	PLASMA SQT	PLASMA SQT	Exclusive in Chemosensitive
ZFAN4_HUMAN	1	AN1 type zinc finger protein 4 OS Homo sapiens GN ZFAND4 PE 2 SV 2	40.97	PLASMA SQT	PLASMA SQT	PLASMA SQT	PLASMA SQT	PLASMA SQT	Exclusive in Chemosensitive
